# Supplementary material for: (20S*,24S*)-25-Hy­droxy-20,24-ep­oxy-A-homo-4-oxadammaran-3-one (Chrysura) isolated from the leaves of Walsura chrysogyne
Source: Acta Crystallogr Sect E Struct Rep Online. 2011 Nov 12;67(Pt 12):o3296. doi: 10.1107/S1600536811047337 (PMC3238949; doi:10.1107/S1600536811047337)
Supplement: Supplementary file 1 [file e-67-o3296-sup1.cif]

##############################################################################
#                                                                            #
# This CIF contains the data in a paper accepted for publication in          #
# Acta Crystallographica Section E. It conforms to the requirements of       #
# Notes for Authors for Acta Crystallographica Section E, and has been       #
# peer reviewed under the auspices of the IUCr Commission on Journals.       #
#                                                                            #
# Full details of the Crystallographic Information File format               #
# are given in the paper "The Crystallographic Information File (CIF):       #
# a New Standard Archive File for Crystallography" by S. R. Hall, F. H.      #
# Allen and I. D. Brown [Acta Cryst. (1991), A47, 655-685].                  #
#                                                                            #
# The current version of the core CIF dictionary is obtainable from          #
# ftp://ftp.iucr.org/pub/cif_core.dic.                                       #
#                                                                            #
# Software is freely available for graphical display of the structure(s)     #
# in this CIF. For information consult the CIF software page                 #
# http://www.iucr.org/resources/cif/software.                                #
#                                                                            #
# This file may be used for bona fide research purposes within the           #
# scientific community so long as proper attribution is given to the journal # 
# article from which it was obtained.                                        #
#                                                                            #
##############################################################################
data_global
_audit_creation_method     SHELXL-97
_journal_date_recd_electronic     2011-10-21
_journal_date_accepted     2011-11-09
_journal_name_full     'Acta Crystallographica, Section E'
_journal_year     2011
_journal_volume     67
_journal_issue     12
_journal_page_first     o3296
_journal_page_last     o3296
_journal_paper_category     QO
_journal_coeditor_code     SU2332
_publ_contact_author_name     'Intan Safinar Ismail'
_publ_contact_author_address
;
Department Chemistry, Faculty Science,
Universiti Putra Malaysia,
43400 UPM Serdang, Selangor,
Malaysia
and
Laboratory of Natural Products Chemistry,
Institute of Bioscience,
Universiti Putra Malaysia,
43400 Serdang, Selangor
Malaysia
;
_publ_contact_author_email     intan@science.upm.edu.my
_publ_contact_author_fax     '+(603)8943 5380'
_publ_contact_author_phone     '+(603)8946-7492'
_publ_section_title
;\
(20<i>S</i>*,24<i>S</i>*)-25-Hydroxy-20,24-epoxy-<i>A</i>-homo-4-oxadammaran-\
3-one (Chrysura) isolated from the leaves of <i>Walsura chrysogyne</i>
;
loop_
    _publ_author_name
    _publ_author_footnote
    _publ_author_address
    'Mahmod, Ilya Iryani' .
;
Department of Chemistry,
Faculty of Science,
Universiti Putra Malaysia,
43400 UPM Serdang, Selangor, Malaysia
;
    'Kwong, Huey Chong' .
;
Department of Chemistry,
Faculty of Science,
Universiti Putra Malaysia,
43400 UPM Serdang, Selangor, Malaysia
;
    'Mohamed Tahir, Mohamed Ibrahim' .
;
Department of Chemistry,
Faculty of Science,
Universiti Putra Malaysia,
43400 UPM Serdang, Selangor, Malaysia
;
    'Intan Safinar Ismail' .
;
Department of Chemistry,
Faculty of Science,
Universiti Putra Malaysia,
43400 UPM Serdang, Selangor, Malaysia
;
data_I
_chemical_name_systematic
;
(20<i>S</i>*,24<i>S</i>*)-25-Hydroxy-20,24-epoxy-<i>A</i>-homo-4-oxadammaran-
3-one
;
_chemical_name_common     ?
_chemical_formula_moiety     'C30 H50 O4'
_chemical_formula_sum     'C30 H50 O4'
_chemical_formula_iupac     'C30 H50 O4'
_chemical_formula_weight     474.70
_chemical_melting_point     ?
_symmetry_cell_setting     orthorhombic
_symmetry_space_group_name_H-M     'P 21 21 21'
_symmetry_space_group_name_Hall     'P 2ac 2ab'
loop_
    _symmetry_equiv_pos_as_xyz
    'x, y, z'
    '-x+1/2, -y, z+1/2'
    '-x, y+1/2, -z+1/2'
    'x+1/2, -y+1/2, -z'
_cell_length_a     6.98810(10)
_cell_length_b     11.0108(2)
_cell_length_c     34.9733(7)
_cell_angle_alpha     90.00
_cell_angle_beta     90.00
_cell_angle_gamma     90.00
_cell_volume     2691.01(8)
_cell_formula_units_Z     4
_cell_measurement_reflns_used     9811
_cell_measurement_theta_min     3
_cell_measurement_theta_max     69
_cell_measurement_temperature     100.0(10)
_exptl_crystal_description     'needle'
_exptl_crystal_colour     'colourless'
_exptl_crystal_size_max     0.40
_exptl_crystal_size_mid     0.08
_exptl_crystal_size_min     0.07
_exptl_crystal_density_diffrn     1.172
_exptl_crystal_density_meas     ?
_exptl_crystal_density_method     'not measured'
_exptl_crystal_F_000     1048
_exptl_absorpt_coefficient_mu     0.587
_exptl_absorpt_correction_type     multi-scan
_exptl_absorpt_process_details
;
(SADABS; Bruker, 2009)
;
_exptl_absorpt_correction_T_min     0.8005
_exptl_absorpt_correction_T_max     0.9601
_exptl_special_details
;
The needle-shape crystal was placed in the cold stream of an Oxford Cyrosystems
Cobra open-flow nitrogen cryostat (Cosier & Glazer, 1986) operating at 100.0
(1) K.
;
_diffrn_ambient_temperature     100.0(10)
_diffrn_radiation_type     CuK\a
_diffrn_radiation_wavelength     1.54178
_diffrn_radiation_source     'fine-focus sealed tube'
_diffrn_radiation_monochromator     graphite
_diffrn_measurement_device_type     'Bruker APEXII CCD'
_diffrn_measurement_method     '\f and \w scans'
_diffrn_detector_area_resol_mean     ?
_diffrn_reflns_number     48305
_diffrn_reflns_av_R_equivalents     0.0453
_diffrn_reflns_av_sigmaI/netI     0.0218
_diffrn_reflns_theta_min     2.53
_diffrn_reflns_theta_max     69.91
_diffrn_reflns_theta_full     69.91
_diffrn_measured_fraction_theta_max     0.993
_diffrn_measured_fraction_theta_full     0.993
_diffrn_reflns_limit_h_min     -7
_diffrn_reflns_limit_h_max     8
_diffrn_reflns_limit_k_min     -13
_diffrn_reflns_limit_k_max     13
_diffrn_reflns_limit_l_min     -41
_diffrn_reflns_limit_l_max     42
_diffrn_standards_number     0
_diffrn_standards_interval_count     .
_diffrn_standards_interval_time     .
_diffrn_standards_decay_%     ?
_refine_special_details     ?
_reflns_number_total     5058
_reflns_number_gt     5040
_reflns_threshold_expression     I>2sigma(I)
_refine_ls_structure_factor_coef     Fsqd
_refine_ls_matrix_type     full
_refine_ls_R_factor_all     0.0919
_refine_ls_R_factor_gt     0.0917
_refine_ls_wR_factor_gt     0.2328
_refine_ls_wR_factor_ref     0.2328
_refine_ls_goodness_of_fit_ref     1.214
_refine_ls_restrained_S_all     1.214
_refine_ls_number_reflns     5058
_refine_ls_number_parameters     316
_refine_ls_number_restraints     0
_refine_ls_hydrogen_treatment     constr
_refine_ls_weighting_scheme     calc
_refine_ls_weighting_details
         'calc w=1/[\s^2^(Fo^2^)+(0.0677P)^2^+8.7996P] where P=(Fo^2^+2Fc^2^)/3'
_atom_sites_solution_hydrogens     geom
_atom_sites_solution_primary     direct
_atom_sites_solution_secondary     difmap
_refine_ls_shift/su_max     0.000
_refine_ls_shift/su_mean     0.000
_refine_diff_density_max     0.470
_refine_diff_density_min     -0.382
_refine_ls_extinction_method     'SHELXL97 (Sheldrick, 2008)'
_refine_ls_extinction_coef     0.0021(7)
_refine_ls_extinction_expression
                                  'Fc^*^=kFc[1+0.001xFc^2^\l^3^/sin(2\q)]^-1/4^'
_refine_ls_abs_structure_details
;Flack, H. D. (1983). <i>Acta Cryst.</i> A<b>39</b>, 876--881
;
_refine_ls_abs_structure_Flack     0.1(5)
loop_
    _atom_type_symbol
    _atom_type_description
    _atom_type_scat_dispersion_real
    _atom_type_scat_dispersion_imag
    _atom_type_scat_source
    'C' 'C' 0.0181 0.0091
                         'International Tables Vol C Tables 4.2.6.8 and 6.1.1.4'
    'H' 'H' 0.0000 0.0000
                         'International Tables Vol C Tables 4.2.6.8 and 6.1.1.4'
    'O' 'O' 0.0492 0.0322
                         'International Tables Vol C Tables 4.2.6.8 and 6.1.1.4'
_computing_data_collection     'APEX2 (Bruker, 2009)'
_computing_cell_refinement     'SAINT (Bruker, 2009)'
_computing_data_reduction     'SAINT (Bruker, 2009)'
_computing_structure_solution     'SHELXS97 (Sheldrick, 2008)'
_computing_structure_refinement     'SHELXL97 (Sheldrick, 2008)'
_computing_molecular_graphics     'Mercury (Macrae <i>et al.</i>, 2006)'
_computing_publication_material     'SHELXL97 (Sheldrick, 2008)'
loop_
    _atom_site_type_symbol
    _atom_site_label
    _atom_site_fract_x
    _atom_site_fract_y
    _atom_site_fract_z
    _atom_site_U_iso_or_equiv
    _atom_site_adp_type
    _atom_site_calc_flag
    _atom_site_refinement_flags
    _atom_site_occupancy
    _atom_site_symmetry_multiplicity
    _atom_site_disorder_assembly
    _atom_site_disorder_group
    O O31 0.0510(6) 0.8536(4) 1.00267(11) 0.0404(10) Uani d . 1 1 . .
    O O32 0.2497(5) 0.9976(3) 0.98533(9) 0.0275(8) Uani d . 1 1 . .
    O O33 0.3411(5) 1.0371(3) 0.66313(9) 0.0277(8) Uani d . 1 1 . .
    O O34 0.2551(6) 0.9264(3) 0.56801(10) 0.0345(9) Uani d . 1 1 . .
    H H34A 0.2593 0.9556 0.5464 0.052 Uiso calc R 1 1 . .
    C C1 0.1697(7) 0.8667(4) 0.90988(13) 0.0237(10) Uani d . 1 1 . .
    H H1A 0.0311 0.8708 0.9109 0.028 Uiso calc R 1 1 . .
    H H1B 0.2030 0.8116 0.8893 0.028 Uiso calc R 1 1 . .
    C C2 0.2412(9) 0.8102(5) 0.94789(14) 0.0306(12) Uani d . 1 1 . .
    H H2A 0.1914 0.7284 0.9505 0.037 Uiso calc R 1 1 . .
    H H2B 0.3799 0.8056 0.9477 0.037 Uiso calc R 1 1 . .
    C C3 0.1774(8) 0.8847(5) 0.98059(13) 0.0287(12) Uani d . 1 1 . .
    C C4 0.4229(7) 1.0448(5) 0.96570(13) 0.0236(10) Uani d . 1 1 . .
    C C5 0.4357(7) 1.0211(4) 0.92154(13) 0.0209(10) Uani d . 1 1 . .
    H H5A 0.5138 0.9478 0.9185 0.025 Uiso calc R 1 1 . .
    C C6 0.5520(6) 1.1256(4) 0.90319(13) 0.0203(10) Uani d . 1 1 . .
    H H6A 0.4782 1.2001 0.9046 0.024 Uiso calc R 1 1 . .
    H H6B 0.6691 1.1376 0.9176 0.024 Uiso calc R 1 1 . .
    C C7 0.6018(7) 1.0995(4) 0.86170(13) 0.0204(9) Uani d . 1 1 . .
    H H7A 0.6752 1.0249 0.8603 0.024 Uiso calc R 1 1 . .
    H H7B 0.6808 1.1648 0.8518 0.024 Uiso calc R 1 1 . .
    C C8 0.4216(6) 1.0873(4) 0.83692(12) 0.0183(9) Uani d . 1 1 . .
    C C9 0.2945(6) 0.9860(4) 0.85516(12) 0.0165(9) Uani d . 1 1 . .
    H H9A 0.3707 0.9117 0.8529 0.020 Uiso calc R 1 1 . .
    C C10 0.2470(7) 0.9967(4) 0.89916(12) 0.0195(9) Uani d . 1 1 . .
    C C11 0.1148(6) 0.9619(4) 0.83075(13) 0.0190(9) Uani d . 1 1 . .
    H H11A 0.0369 1.0348 0.8302 0.023 Uiso calc R 1 1 . .
    H H11B 0.0400 0.8981 0.8426 0.023 Uiso calc R 1 1 . .
    C C12 0.1632(7) 0.9243(4) 0.78936(13) 0.0208(10) Uani d . 1 1 . .
    H H12A 0.2262 0.8458 0.7894 0.025 Uiso calc R 1 1 . .
    H H12B 0.0463 0.9173 0.7746 0.025 Uiso calc R 1 1 . .
    C C13 0.2941(7) 1.0189(4) 0.77122(12) 0.0203(10) Uani d . 1 1 . .
    H H13A 0.2229 1.0956 0.7717 0.024 Uiso calc R 1 1 . .
    C C14 0.4758(6) 1.0405(4) 0.79509(13) 0.0167(9) Uani d . 1 1 . .
    C C15 0.5831(7) 1.1312(4) 0.76941(13) 0.0235(10) Uani d . 1 1 . .
    H H15A 0.7189 1.1311 0.7751 0.028 Uiso calc R 1 1 . .
    H H15B 0.5337 1.2128 0.7728 0.028 Uiso calc R 1 1 . .
    C C16 0.5460(7) 1.0854(5) 0.72793(13) 0.0217(10) Uani d . 1 1 . .
    H H16A 0.6548 1.0393 0.7187 0.026 Uiso calc R 1 1 . .
    H H16B 0.5246 1.1535 0.7108 0.026 Uiso calc R 1 1 . .
    C C17 0.3625(6) 1.0024(4) 0.72988(13) 0.0191(10) Uani d . 1 1 . .
    H H17A 0.4059 0.9182 0.7274 0.023 Uiso calc R 1 1 . .
    C C30 0.5988(7) 0.9245(4) 0.79638(13) 0.0220(10) Uani d . 1 1 . .
    H H30A 0.6375 0.9032 0.7709 0.033 Uiso calc R 1 1 . .
    H H30B 0.5254 0.8593 0.8072 0.033 Uiso calc R 1 1 . .
    H H30C 0.7101 0.9388 0.8118 0.033 Uiso calc R 1 1 . .
    C C19 0.0918(7) 1.0887(4) 0.90822(13) 0.0226(10) Uani d . 1 1 . .
    H H19A 0.0491 1.0775 0.9341 0.034 Uiso calc R 1 1 . .
    H H19B -0.0139 1.0775 0.8910 0.034 Uiso calc R 1 1 . .
    H H19C 0.1421 1.1693 0.9053 0.034 Uiso calc R 1 1 . .
    C C20 0.2217(7) 1.0257(4) 0.69762(13) 0.0202(10) Uani d . 1 1 . .
    C C21 0.1120(7) 1.1431(5) 0.70141(14) 0.0261(11) Uani d . 1 1 . .
    H H21A 0.2003 1.2093 0.7042 0.039 Uiso calc R 1 1 . .
    H H21B 0.0308 1.1393 0.7235 0.039 Uiso calc R 1 1 . .
    H H21C 0.0353 1.1554 0.6790 0.039 Uiso calc R 1 1 . .
    C C22 0.0884(7) 0.9175(5) 0.68812(14) 0.0245(10) Uani d . 1 1 . .
    H H22A 0.1426 0.8414 0.6970 0.029 Uiso calc R 1 1 . .
    H H22B -0.0370 0.9283 0.6995 0.029 Uiso calc R 1 1 . .
    C C23 0.0774(8) 0.9211(4) 0.64427(14) 0.0255(10) Uani d . 1 1 . .
    H H23A 0.0413 0.8428 0.6338 0.031 Uiso calc R 1 1 . .
    H H23B -0.0120 0.9824 0.6355 0.031 Uiso calc R 1 1 . .
    C C24 0.2804(7) 0.9535(4) 0.63416(14) 0.0257(11) Uani d . 1 1 . .
    H H24A 0.3588 0.8800 0.6362 0.031 Uiso calc R 1 1 . .
    C C25 0.3219(8) 1.0139(5) 0.59506(15) 0.0294(11) Uani d . 1 1 . .
    C C26 0.5357(9) 1.0307(6) 0.59086(17) 0.0382(14) Uani d . 1 1 . .
    H H26A 0.5632 1.0659 0.5664 0.057 Uiso calc R 1 1 . .
    H H26B 0.5981 0.9533 0.5929 0.057 Uiso calc R 1 1 . .
    H H26C 0.5815 1.0835 0.6107 0.057 Uiso calc R 1 1 . .
    C C27 0.2159(9) 1.1313(5) 0.58997(15) 0.0351(13) Uani d . 1 1 . .
    H H27A 0.2411 1.1632 0.5649 0.053 Uiso calc R 1 1 . .
    H H27B 0.2579 1.1886 0.6089 0.053 Uiso calc R 1 1 . .
    H H27C 0.0811 1.1173 0.5928 0.053 Uiso calc R 1 1 . .
    C C28 0.5949(8) 0.9895(6) 0.98605(15) 0.0344(12) Uani d . 1 1 . .
    H H28A 0.5901 1.0098 1.0127 0.052 Uiso calc R 1 1 . .
    H H28C 0.7106 1.0210 0.9751 0.052 Uiso calc R 1 1 . .
    H H28D 0.5923 0.9028 0.9832 0.052 Uiso calc R 1 1 . .
    C C29 0.4088(9) 1.1798(5) 0.97708(14) 0.0302(12) Uani d . 1 1 . .
    H H29C 0.3941 1.1862 1.0043 0.045 Uiso calc R 1 1 . .
    H H29D 0.3003 1.2159 0.9647 0.045 Uiso calc R 1 1 . .
    H H29A 0.5232 1.2213 0.9694 0.045 Uiso calc R 1 1 . .
    C C18 0.3211(7) 1.2099(4) 0.83435(14) 0.0237(10) Uani d . 1 1 . .
    H H18A 0.2779 1.2337 0.8593 0.036 Uiso calc R 1 1 . .
    H H18B 0.2133 1.2036 0.8174 0.036 Uiso calc R 1 1 . .
    H H18C 0.4087 1.2696 0.8247 0.036 Uiso calc R 1 1 . .
loop_
    _atom_site_aniso_label
    _atom_site_aniso_U_11
    _atom_site_aniso_U_22
    _atom_site_aniso_U_33
    _atom_site_aniso_U_12
    _atom_site_aniso_U_13
    _atom_site_aniso_U_23
    O31 0.043(2) 0.049(2) 0.029(2) -0.013(2) 0.0095(18) 0.0026(18)
    O32 0.0313(18) 0.0309(19) 0.0202(15) -0.0033(17) 0.0022(14) 0.0007(14)
    O33 0.0307(18) 0.0328(19) 0.0195(16) -0.0063(15) 0.0047(14) 0.0008(15)
    O34 0.046(2) 0.035(2) 0.0225(17) -0.0042(19) -0.0020(17) 0.0001(15)
    C1 0.021(2) 0.028(3) 0.022(2) -0.006(2) -0.0023(19) 0.001(2)
    C2 0.036(3) 0.031(3) 0.025(2) -0.006(2) 0.002(2) 0.006(2)
    C3 0.034(3) 0.036(3) 0.017(2) -0.002(2) -0.005(2) 0.010(2)
    C4 0.025(2) 0.027(2) 0.020(2) -0.001(2) -0.003(2) 0.0022(19)
    C5 0.019(2) 0.022(2) 0.021(2) 0.0041(19) -0.0062(19) -0.0019(19)
    C6 0.012(2) 0.028(2) 0.021(2) 0.0015(19) -0.0016(17) -0.0021(19)
    C7 0.016(2) 0.023(2) 0.022(2) 0.0068(19) -0.0033(18) -0.0054(18)
    C8 0.016(2) 0.022(2) 0.017(2) -0.0077(19) 0.0012(18) -0.0014(18)
    C9 0.011(2) 0.023(2) 0.0159(19) 0.0030(18) 0.0004(16) -0.0053(18)
    C10 0.016(2) 0.023(2) 0.019(2) -0.0015(19) 0.0020(17) -0.0020(18)
    C11 0.013(2) 0.021(2) 0.022(2) -0.0026(17) -0.0007(17) 0.0058(18)
    C12 0.021(2) 0.023(2) 0.018(2) -0.0068(19) -0.0034(18) -0.0029(18)
    C13 0.024(2) 0.018(2) 0.019(2) -0.0029(19) -0.0040(19) 0.0013(17)
    C14 0.016(2) 0.017(2) 0.017(2) -0.0048(17) -0.0023(17) -0.0003(17)
    C15 0.022(2) 0.026(2) 0.023(2) -0.004(2) 0.002(2) 0.0021(19)
    C16 0.013(2) 0.028(2) 0.024(2) -0.0043(19) 0.0007(18) 0.000(2)
    C17 0.019(2) 0.015(2) 0.023(2) 0.0042(18) -0.0006(18) -0.0004(18)
    C30 0.016(2) 0.026(2) 0.024(2) 0.0000(19) -0.0011(19) -0.0006(19)
    C19 0.019(2) 0.029(2) 0.020(2) 0.000(2) 0.0014(18) -0.0009(19)
    C20 0.019(2) 0.021(2) 0.021(2) 0.0000(19) -0.0021(18) 0.0050(18)
    C21 0.022(2) 0.031(3) 0.025(2) -0.003(2) -0.005(2) 0.004(2)
    C22 0.023(2) 0.027(2) 0.023(2) -0.001(2) 0.000(2) -0.0035(19)
    C23 0.028(3) 0.023(2) 0.026(2) -0.007(2) 0.000(2) 0.002(2)
    C24 0.030(3) 0.024(2) 0.023(2) -0.004(2) 0.000(2) 0.0011(19)
    C25 0.032(3) 0.031(3) 0.025(2) -0.002(2) 0.000(2) 0.000(2)
    C26 0.040(3) 0.043(3) 0.032(3) -0.006(3) -0.007(2) 0.007(3)
    C27 0.040(3) 0.040(3) 0.025(2) 0.003(3) 0.002(2) 0.007(2)
    C28 0.033(3) 0.045(3) 0.025(2) 0.000(3) -0.013(2) 0.000(2)
    C29 0.034(3) 0.035(3) 0.021(2) -0.010(2) 0.002(2) -0.006(2)
    C18 0.023(2) 0.023(2) 0.025(2) -0.002(2) 0.000(2) -0.004(2)
_geom_special_details
;
 All esds (except the esd in the dihedral angle between two l.s. planes)
 are estimated using the full covariance matrix.  The cell esds are taken
 into account individually in the estimation of esds in distances, angles
 and torsion angles; correlations between esds in cell parameters are only
 used when they are defined by crystal symmetry.  An approximate (isotropic)
 treatment of cell esds is used for estimating esds involving l.s. planes.
;
loop_
    _geom_bond_atom_site_label_1
    _geom_bond_atom_site_label_2
    _geom_bond_site_symmetry_2
    _geom_bond_distance
    _geom_bond_publ_flag
    O31 C3 . 1.223(7) ?
    O32 C3 . 1.352(7) ?
    O32 C4 . 1.485(6) ?
    O33 C24 . 1.433(6) ?
    O33 C20 . 1.472(5) ?
    O34 C25 . 1.428(6) ?
    O34 H34A . 0.8200 ?
    C1 C2 . 1.551(7) ?
    C1 C10 . 1.576(7) ?
    C1 H1A . 0.9700 ?
    C1 H1B . 0.9700 ?
    C2 C3 . 1.477(8) ?
    C2 H2A . 0.9700 ?
    C2 H2B . 0.9700 ?
    C4 C28 . 1.523(7) ?
    C4 C29 . 1.542(7) ?
    C4 C5 . 1.569(6) ?
    C5 C6 . 1.548(7) ?
    C5 C10 . 1.557(6) ?
    C5 H5A . 0.9800 ?
    C6 C7 . 1.520(6) ?
    C6 H6A . 0.9700 ?
    C6 H6B . 0.9700 ?
    C7 C8 . 1.535(6) ?
    C7 H7A . 0.9700 ?
    C7 H7B . 0.9700 ?
    C8 C18 . 1.524(6) ?
    C8 C9 . 1.562(6) ?
    C8 C14 . 1.597(6) ?
    C9 C11 . 1.541(6) ?
    C9 C10 . 1.579(6) ?
    C9 H9A . 0.9800 ?
    C10 C19 . 1.518(6) ?
    C11 C12 . 1.543(6) ?
    C11 H11A . 0.9700 ?
    C11 H11B . 0.9700 ?
    C12 C13 . 1.525(6) ?
    C12 H12A . 0.9700 ?
    C12 H12B . 0.9700 ?
    C13 C17 . 1.533(6) ?
    C13 C14 . 1.538(6) ?
    C13 H13A . 0.9800 ?
    C14 C15 . 1.538(6) ?
    C14 C30 . 1.540(6) ?
    C15 C16 . 1.558(6) ?
    C15 H15A . 0.9700 ?
    C15 H15B . 0.9700 ?
    C16 C17 . 1.576(6) ?
    C16 H16A . 0.9700 ?
    C16 H16B . 0.9700 ?
    C17 C20 . 1.519(6) ?
    C17 H17A . 0.9800 ?
    C30 H30A . 0.9600 ?
    C30 H30B . 0.9600 ?
    C30 H30C . 0.9600 ?
    C19 H19A . 0.9600 ?
    C19 H19B . 0.9600 ?
    C19 H19C . 0.9600 ?
    C20 C21 . 1.509(7) ?
    C20 C22 . 1.548(7) ?
    C21 H21A . 0.9600 ?
    C21 H21B . 0.9600 ?
    C21 H21C . 0.9600 ?
    C22 C23 . 1.536(6) ?
    C22 H22A . 0.9700 ?
    C22 H22B . 0.9700 ?
    C23 C24 . 1.505(7) ?
    C23 H23A . 0.9700 ?
    C23 H23B . 0.9700 ?
    C24 C25 . 1.548(7) ?
    C24 H24A . 0.9800 ?
    C25 C27 . 1.500(8) ?
    C25 C26 . 1.513(8) ?
    C26 H26A . 0.9600 ?
    C26 H26B . 0.9600 ?
    C26 H26C . 0.9600 ?
    C27 H27A . 0.9600 ?
    C27 H27B . 0.9600 ?
    C27 H27C . 0.9600 ?
    C28 H28A . 0.9600 ?
    C28 H28C . 0.9600 ?
    C28 H28D . 0.9600 ?
    C29 H29C . 0.9600 ?
    C29 H29D . 0.9600 ?
    C29 H29A . 0.9600 ?
    C18 H18A . 0.9600 ?
    C18 H18B . 0.9600 ?
    C18 H18C . 0.9600 ?
loop_
    _geom_angle_atom_site_label_1
    _geom_angle_atom_site_label_2
    _geom_angle_atom_site_label_3
    _geom_angle_site_symmetry_1
    _geom_angle_site_symmetry_3
    _geom_angle
    _geom_angle_publ_flag
    C3 O32 C4 . . 124.7(4) ?
    C24 O33 C20 . . 110.9(4) ?
    C25 O34 H34A . . 109.5 ?
    C2 C1 C10 . . 117.2(4) ?
    C2 C1 H1A . . 108.0 ?
    C10 C1 H1A . . 108.0 ?
    C2 C1 H1B . . 108.0 ?
    C10 C1 H1B . . 108.0 ?
    H1A C1 H1B . . 107.2 ?
    C3 C2 C1 . . 110.1(4) ?
    C3 C2 H2A . . 109.6 ?
    C1 C2 H2A . . 109.6 ?
    C3 C2 H2B . . 109.6 ?
    C1 C2 H2B . . 109.6 ?
    H2A C2 H2B . . 108.2 ?
    O31 C3 O32 . . 116.8(5) ?
    O31 C3 C2 . . 123.5(5) ?
    O32 C3 C2 . . 119.6(4) ?
    O32 C4 C28 . . 106.7(4) ?
    O32 C4 C29 . . 99.5(4) ?
    C28 C4 C29 . . 108.4(4) ?
    O32 C4 C5 . . 116.3(4) ?
    C28 C4 C5 . . 110.4(4) ?
    C29 C4 C5 . . 114.7(4) ?
    C6 C5 C10 . . 111.4(4) ?
    C6 C5 C4 . . 108.3(4) ?
    C10 C5 C4 . . 118.4(4) ?
    C6 C5 H5A . . 106.0 ?
    C10 C5 H5A . . 106.0 ?
    C4 C5 H5A . . 106.0 ?
    C7 C6 C5 . . 112.1(4) ?
    C7 C6 H6A . . 109.2 ?
    C5 C6 H6A . . 109.2 ?
    C7 C6 H6B . . 109.2 ?
    C5 C6 H6B . . 109.2 ?
    H6A C6 H6B . . 107.9 ?
    C6 C7 C8 . . 111.6(4) ?
    C6 C7 H7A . . 109.3 ?
    C8 C7 H7A . . 109.3 ?
    C6 C7 H7B . . 109.3 ?
    C8 C7 H7B . . 109.3 ?
    H7A C7 H7B . . 108.0 ?
    C18 C8 C7 . . 109.5(4) ?
    C18 C8 C9 . . 113.2(4) ?
    C7 C8 C9 . . 107.4(4) ?
    C18 C8 C14 . . 109.9(4) ?
    C7 C8 C14 . . 110.5(4) ?
    C9 C8 C14 . . 106.2(3) ?
    C11 C9 C8 . . 111.1(4) ?
    C11 C9 C10 . . 112.4(3) ?
    C8 C9 C10 . . 117.7(4) ?
    C11 C9 H9A . . 104.7 ?
    C8 C9 H9A . . 104.7 ?
    C10 C9 H9A . . 104.7 ?
    C19 C10 C5 . . 112.6(4) ?
    C19 C10 C1 . . 108.2(4) ?
    C5 C10 C1 . . 109.1(4) ?
    C19 C10 C9 . . 113.8(4) ?
    C5 C10 C9 . . 109.0(4) ?
    C1 C10 C9 . . 103.7(4) ?
    C9 C11 C12 . . 112.8(4) ?
    C9 C11 H11A . . 109.0 ?
    C12 C11 H11A . . 109.0 ?
    C9 C11 H11B . . 109.0 ?
    C12 C11 H11B . . 109.0 ?
    H11A C11 H11B . . 107.8 ?
    C13 C12 C11 . . 109.8(4) ?
    C13 C12 H12A . . 109.7 ?
    C11 C12 H12A . . 109.7 ?
    C13 C12 H12B . . 109.7 ?
    C11 C12 H12B . . 109.7 ?
    H12A C12 H12B . . 108.2 ?
    C12 C13 C17 . . 119.9(4) ?
    C12 C13 C14 . . 112.1(4) ?
    C17 C13 C14 . . 105.8(4) ?
    C12 C13 H13A . . 106.0 ?
    C17 C13 H13A . . 106.0 ?
    C14 C13 H13A . . 106.0 ?
    C13 C14 C15 . . 100.7(4) ?
    C13 C14 C30 . . 110.4(4) ?
    C15 C14 C30 . . 106.5(4) ?
    C13 C14 C8 . . 110.6(4) ?
    C15 C14 C8 . . 116.2(4) ?
    C30 C14 C8 . . 111.9(4) ?
    C14 C15 C16 . . 104.6(4) ?
    C14 C15 H15A . . 110.8 ?
    C16 C15 H15A . . 110.8 ?
    C14 C15 H15B . . 110.8 ?
    C16 C15 H15B . . 110.8 ?
    H15A C15 H15B . . 108.9 ?
    C15 C16 C17 . . 106.4(4) ?
    C15 C16 H16A . . 110.4 ?
    C17 C16 H16A . . 110.4 ?
    C15 C16 H16B . . 110.4 ?
    C17 C16 H16B . . 110.4 ?
    H16A C16 H16B . . 108.6 ?
    C20 C17 C13 . . 118.6(4) ?
    C20 C17 C16 . . 113.4(4) ?
    C13 C17 C16 . . 103.0(4) ?
    C20 C17 H17A . . 107.0 ?
    C13 C17 H17A . . 107.0 ?
    C16 C17 H17A . . 107.0 ?
    C14 C30 H30A . . 109.5 ?
    C14 C30 H30B . . 109.5 ?
    H30A C30 H30B . . 109.5 ?
    C14 C30 H30C . . 109.5 ?
    H30A C30 H30C . . 109.5 ?
    H30B C30 H30C . . 109.5 ?
    C10 C19 H19A . . 109.5 ?
    C10 C19 H19B . . 109.5 ?
    H19A C19 H19B . . 109.5 ?
    C10 C19 H19C . . 109.5 ?
    H19A C19 H19C . . 109.5 ?
    H19B C19 H19C . . 109.5 ?
    O33 C20 C21 . . 106.7(4) ?
    O33 C20 C17 . . 104.8(4) ?
    C21 C20 C17 . . 114.1(4) ?
    O33 C20 C22 . . 103.3(4) ?
    C21 C20 C22 . . 111.9(4) ?
    C17 C20 C22 . . 114.8(4) ?
    C20 C21 H21A . . 109.5 ?
    C20 C21 H21B . . 109.5 ?
    H21A C21 H21B . . 109.5 ?
    C20 C21 H21C . . 109.5 ?
    H21A C21 H21C . . 109.5 ?
    H21B C21 H21C . . 109.5 ?
    C23 C22 C20 . . 103.0(4) ?
    C23 C22 H22A . . 111.2 ?
    C20 C22 H22A . . 111.2 ?
    C23 C22 H22B . . 111.2 ?
    C20 C22 H22B . . 111.2 ?
    H22A C22 H22B . . 109.1 ?
    C24 C23 C22 . . 101.1(4) ?
    C24 C23 H23A . . 111.5 ?
    C22 C23 H23A . . 111.5 ?
    C24 C23 H23B . . 111.5 ?
    C22 C23 H23B . . 111.5 ?
    H23A C23 H23B . . 109.4 ?
    O33 C24 C23 . . 105.4(4) ?
    O33 C24 C25 . . 107.1(4) ?
    C23 C24 C25 . . 119.1(4) ?
    O33 C24 H24A . . 108.3 ?
    C23 C24 H24A . . 108.3 ?
    C25 C24 H24A . . 108.3 ?
    O34 C25 C27 . . 110.0(4) ?
    O34 C25 C26 . . 109.9(5) ?
    C27 C25 C26 . . 111.7(5) ?
    O34 C25 C24 . . 103.6(4) ?
    C27 C25 C24 . . 112.5(4) ?
    C26 C25 C24 . . 108.8(4) ?
    C25 C26 H26A . . 109.5 ?
    C25 C26 H26B . . 109.5 ?
    H26A C26 H26B . . 109.5 ?
    C25 C26 H26C . . 109.5 ?
    H26A C26 H26C . . 109.5 ?
    H26B C26 H26C . . 109.5 ?
    C25 C27 H27A . . 109.5 ?
    C25 C27 H27B . . 109.5 ?
    H27A C27 H27B . . 109.5 ?
    C25 C27 H27C . . 109.5 ?
    H27A C27 H27C . . 109.5 ?
    H27B C27 H27C . . 109.5 ?
    C4 C28 H28A . . 109.5 ?
    C4 C28 H28C . . 109.5 ?
    H28A C28 H28C . . 109.5 ?
    C4 C28 H28D . . 109.5 ?
    H28A C28 H28D . . 109.5 ?
    H28C C28 H28D . . 109.5 ?
    C4 C29 H29C . . 109.5 ?
    C4 C29 H29D . . 109.5 ?
    H29C C29 H29D . . 109.5 ?
    C4 C29 H29A . . 109.5 ?
    H29C C29 H29A . . 109.5 ?
    H29D C29 H29A . . 109.5 ?
    C8 C18 H18A . . 109.5 ?
    C8 C18 H18B . . 109.5 ?
    H18A C18 H18B . . 109.5 ?
    C8 C18 H18C . . 109.5 ?
    H18A C18 H18C . . 109.5 ?
    H18B C18 H18C . . 109.5 ?
loop_
    _geom_torsion_atom_site_label_1
    _geom_torsion_atom_site_label_2
    _geom_torsion_atom_site_label_3
    _geom_torsion_atom_site_label_4
    _geom_torsion_site_symmetry_1
    _geom_torsion_site_symmetry_2
    _geom_torsion_site_symmetry_3
    _geom_torsion_site_symmetry_4
    _geom_torsion
    _geom_torsion_publ_flag
    C10 C1 C2 C3 . . . . 63.3(6) ?
    C4 O32 C3 O31 . . . . 169.9(4) ?
    C4 O32 C3 C2 . . . . -15.1(7) ?
    C1 C2 C3 O31 . . . . 107.2(6) ?
    C1 C2 C3 O32 . . . . -67.5(6) ?
    C3 O32 C4 C28 . . . . -76.9(5) ?
    C3 O32 C4 C29 . . . . 170.5(4) ?
    C3 O32 C4 C5 . . . . 46.8(6) ?
    O32 C4 C5 C6 . . . . 150.4(4) ?
    C28 C4 C5 C6 . . . . -87.9(5) ?
    C29 C4 C5 C6 . . . . 34.9(6) ?
    O32 C4 C5 C10 . . . . 22.4(6) ?
    C28 C4 C5 C10 . . . . 144.1(4) ?
    C29 C4 C5 C10 . . . . -93.1(5) ?
    C10 C5 C6 C7 . . . . -58.1(5) ?
    C4 C5 C6 C7 . . . . 170.0(4) ?
    C5 C6 C7 C8 . . . . 62.3(5) ?
    C6 C7 C8 C18 . . . . 67.2(5) ?
    C6 C7 C8 C9 . . . . -56.1(5) ?
    C6 C7 C8 C14 . . . . -171.5(4) ?
    C18 C8 C9 C11 . . . . 62.4(5) ?
    C7 C8 C9 C11 . . . . -176.6(3) ?
    C14 C8 C9 C11 . . . . -58.3(4) ?
    C18 C8 C9 C10 . . . . -69.2(5) ?
    C7 C8 C9 C10 . . . . 51.7(5) ?
    C14 C8 C9 C10 . . . . 170.0(4) ?
    C6 C5 C10 C19 . . . . -78.2(5) ?
    C4 C5 C10 C19 . . . . 48.3(6) ?
    C6 C5 C10 C1 . . . . 161.6(4) ?
    C4 C5 C10 C1 . . . . -71.9(5) ?
    C6 C5 C10 C9 . . . . 49.0(5) ?
    C4 C5 C10 C9 . . . . 175.6(4) ?
    C2 C1 C10 C19 . . . . -102.1(5) ?
    C2 C1 C10 C5 . . . . 20.8(6) ?
    C2 C1 C10 C9 . . . . 136.8(4) ?
    C11 C9 C10 C19 . . . . -53.3(5) ?
    C8 C9 C10 C19 . . . . 77.7(5) ?
    C11 C9 C10 C5 . . . . -179.9(4) ?
    C8 C9 C10 C5 . . . . -48.9(5) ?
    C11 C9 C10 C1 . . . . 64.0(5) ?
    C8 C9 C10 C1 . . . . -165.0(4) ?
    C8 C9 C11 C12 . . . . 58.0(5) ?
    C10 C9 C11 C12 . . . . -167.7(4) ?
    C9 C11 C12 C13 . . . . -54.2(5) ?
    C11 C12 C13 C17 . . . . -179.8(4) ?
    C11 C12 C13 C14 . . . . 55.3(5) ?
    C12 C13 C14 C15 . . . . 176.7(4) ?
    C17 C13 C14 C15 . . . . 44.3(4) ?
    C12 C13 C14 C30 . . . . 64.5(5) ?
    C17 C13 C14 C30 . . . . -67.9(5) ?
    C12 C13 C14 C8 . . . . -59.9(5) ?
    C17 C13 C14 C8 . . . . 167.7(4) ?
    C18 C8 C14 C13 . . . . -63.3(5) ?
    C7 C8 C14 C13 . . . . 175.7(4) ?
    C9 C8 C14 C13 . . . . 59.5(5) ?
    C18 C8 C14 C15 . . . . 50.6(5) ?
    C7 C8 C14 C15 . . . . -70.4(5) ?
    C9 C8 C14 C15 . . . . 173.5(4) ?
    C18 C8 C14 C30 . . . . 173.2(4) ?
    C7 C8 C14 C30 . . . . 52.2(5) ?
    C9 C8 C14 C30 . . . . -64.0(4) ?
    C13 C14 C15 C16 . . . . -38.9(4) ?
    C30 C14 C15 C16 . . . . 76.3(4) ?
    C8 C14 C15 C16 . . . . -158.3(4) ?
    C14 C15 C16 C17 . . . . 20.4(5) ?
    C12 C13 C17 C20 . . . . 74.5(6) ?
    C14 C13 C17 C20 . . . . -157.7(4) ?
    C12 C13 C17 C16 . . . . -159.3(4) ?
    C14 C13 C17 C16 . . . . -31.5(4) ?
    C15 C16 C17 C20 . . . . 136.0(4) ?
    C15 C16 C17 C13 . . . . 6.5(5) ?
    C24 O33 C20 C21 . . . . -113.7(4) ?
    C24 O33 C20 C17 . . . . 125.0(4) ?
    C24 O33 C20 C22 . . . . 4.4(5) ?
    C13 C17 C20 O33 . . . . 164.2(4) ?
    C16 C17 C20 O33 . . . . 43.1(5) ?
    C13 C17 C20 C21 . . . . 47.9(6) ?
    C16 C17 C20 C21 . . . . -73.2(5) ?
    C13 C17 C20 C22 . . . . -83.2(5) ?
    C16 C17 C20 C22 . . . . 155.8(4) ?
    O33 C20 C22 C23 . . . . -27.2(5) ?
    C21 C20 C22 C23 . . . . 87.2(5) ?
    C17 C20 C22 C23 . . . . -140.7(4) ?
    C20 C22 C23 C24 . . . . 39.0(5) ?
    C20 O33 C24 C23 . . . . 20.8(5) ?
    C20 O33 C24 C25 . . . . 148.5(4) ?
    C22 C23 C24 O33 . . . . -37.0(5) ?
    C22 C23 C24 C25 . . . . -157.1(4) ?
    O33 C24 C25 O34 . . . . -179.1(4) ?
    C23 C24 C25 O34 . . . . -59.9(6) ?
    O33 C24 C25 C27 . . . . -60.4(6) ?
    C23 C24 C25 C27 . . . . 58.8(6) ?
    O33 C24 C25 C26 . . . . 64.0(6) ?
    C23 C24 C25 C26 . . . . -176.8(5) ?
loop_
    _geom_hbond_atom_site_label_D
    _geom_hbond_atom_site_label_H
    _geom_hbond_atom_site_label_A
    _geom_hbond_site_symmetry_A
    _geom_hbond_distance_DH
    _geom_hbond_distance_HA
    _geom_hbond_distance_DA
    _geom_hbond_angle_DHA
    _geom_hbond_publ_flag
    C19 H19A O32 . 0.96 2.44 3.082(6) 124 yes
    O34 H34A O32 2_574 0.82 2.20 3.010(5) 170 yes
    C26 H26A O31 2_574 0.96 2.53 3.392(7) 150 yes
