# Supplementary material for: (20S*,24S*)-25-Hy­droxy-20,24-ep­oxy-A-homo-4-oxadammaran-3-one (Chrysura) isolated from the leaves of Walsura chrysogyne
Source: Acta Crystallogr Sect E Struct Rep Online. 2011 Nov 12;67(Pt 12):o3296. doi: 10.1107/S1600536811047337 (PMC3238949; doi:10.1107/S1600536811047337)
Supplement: Supplementary file 2 [file e-67-o3296-Isup2.hkl]

# 
# h,k,l, Fc-squared, Fo-squared, sigma(Fo-squared) and status flag 
# 
data_I
_shelx_title ' cu_wl5m in P2(1)2(1)2(1) (100K)' 
_shelx_refln_list_code          4 
_shelx_F_calc_maximum      167.66 
_exptl_crystal_F_000      1048.00 
_reflns_d_resolution_high  0.8208 
 
loop_ 
 _symmetry_equiv_pos_as_xyz 
 'x, y, z' 
 '-x+1/2, -y, z+1/2' 
 '-x, y+1/2, -z+1/2' 
 'x+1/2, -y+1/2, -z' 
 
_cell_length_a     6.9881 
_cell_length_b    11.0108 
_cell_length_c    34.9733 
_cell_angle_alpha  90.000 
_cell_angle_beta   90.000 
_cell_angle_gamma  90.000 
 
_shelx_F_squared_multiplier     1.000 
 
loop_ 
 _refln_index_h 
 _refln_index_k 
 _refln_index_l 
 _refln_F_squared_calc 
 _refln_F_squared_meas 
 _refln_F_squared_sigma 
 _refln_observed_status 
   2   0   0     1441.49     1977.87     40.94 o 
   6   0   0     2777.92     2298.29     54.52 o 
   2   1   0     1971.82     1871.01     27.72 o 
   3   1   0     2794.64     2593.85     42.65 o 
   4   1   0      123.23      159.14     10.16 o 
   5   1   0      278.87      247.14     17.89 o 
   6   1   0        1.45       70.51      4.94 o 
   7   1   0       30.84       85.82      6.31 o 
   8   1   0       33.66       54.36      7.38 o 
   1   2   0    28109.68    34782.46   1357.56 o 
   2   2   0      807.69     1056.49     18.46 o 
   3   2   0       12.60       22.23      2.32 o 
   4   2   0       56.14       69.91      3.69 o 
   5   2   0       32.92       95.80      8.63 o 
   6   2   0      625.70      580.44     18.46 o 
   7   2   0      107.85      126.24      4.81 o 
   8   2   0        1.09       10.93      4.92 o 
   1   3   0     3193.34     3725.23     48.43 o 
   2   3   0     1121.92     1361.91     19.67 o 
   3   3   0     1360.77     1242.67     22.15 o 
   4   3   0       35.20       50.08      3.30 o 
   5   3   0      204.15      282.22      7.01 o 
   6   3   0      161.05      219.52      5.76 o 
   7   3   0       11.39       14.96      2.27 o 
   8   3   0       52.79       45.34      3.23 o 
   0   4   0       31.34      123.16      4.66 o 
   1   4   0     2912.98     2931.90     36.20 o 
   2   4   0     6121.29     6555.22     92.72 o 
   3   4   0       57.10      160.20      7.62 o 
   4   4   0     1042.56     1002.95     18.30 o 
   5   4   0      167.65      216.49      4.88 o 
   6   4   0       69.42      112.20      4.35 o 
   7   4   0       45.01       52.19      3.07 o 
   8   4   0      160.19      145.98      7.11 o 
   1   5   0     4987.53     5122.76     71.11 o 
   2   5   0     3039.68     3524.34     44.87 o 
   3   5   0      757.15      787.49     12.68 o 
   4   5   0      294.72      268.61      5.72 o 
   5   5   0      229.02      248.99      4.89 o 
   6   5   0      226.02      193.97      4.80 o 
   7   5   0       15.50       57.94      4.02 o 
   0   6   0      858.26      930.33     26.97 o 
   1   6   0      567.82      634.77     10.49 o 
   2   6   0     1929.32     2088.77     28.11 o 
   3   6   0       47.29      104.10      3.68 o 
   4   6   0      540.00      517.12      6.30 o 
   5   6   0        5.45       76.76      3.84 o 
   6   6   0       40.31      113.94      9.14 o 
   7   6   0      121.17       88.52      3.12 o 
   1   7   0      308.11      375.36      8.17 o 
   2   7   0     1355.26     1219.96     18.45 o 
   3   7   0      429.83      432.19      5.88 o 
   4   7   0      595.49      514.85      6.88 o 
   5   7   0        5.16       12.47      1.91 o 
   6   7   0       25.55       27.98      2.11 o 
   7   7   0        0.01       13.56      1.93 o 
   0   8   0      337.96      405.00     13.67 o 
   1   8   0      246.17      221.73      6.47 o 
   2   8   0      298.08      254.31      4.92 o 
   3   8   0       44.13       50.06      2.13 o 
   4   8   0       16.67       47.37      2.25 o 
   5   8   0        5.81        9.47      1.68 o 
   6   8   0       27.75       18.57      1.74 o 
   1   9   0      141.12      166.83      4.55 o 
   2   9   0       15.54       34.72      2.34 o 
   3   9   0      859.92      766.36      9.79 o 
   4   9   0        0.07       15.70      2.02 o 
   5   9   0       90.01       89.53      3.79 o 
   6   9   0        5.92       18.37      1.72 o 
   0  10   0      392.57      412.68     11.06 o 
   1  10   0      206.41      199.51      4.91 o 
   2  10   0      328.36      280.52      5.77 o 
   3  10   0        5.14       29.30      2.06 o 
   4  10   0        7.98        6.95      1.60 o 
   5  10   0        3.15       21.57      1.97 o 
   1  11   0       80.74       96.01      3.94 o 
   2  11   0        0.36       17.53      2.26 o 
   3  11   0       21.91       46.60      2.94 o 
   4  11   0      111.52      137.62      5.29 o 
   0  12   0       44.33       70.06      4.10 o 
   1  12   0       93.01      107.89      3.78 o 
   2  12   0        2.37       19.92      1.98 o 
   3  12   0       19.04       32.92      2.72 o 
   1  13   0       27.21       41.34      2.30 o 
   2  13   0       24.11       47.53      4.64 o 
   1   0   1    11682.40    14134.71    539.46 o 
   2   0   1     2219.74     1984.98     28.91 o 
   3   0   1       82.83      156.95      3.00 o 
   4   0   1      836.61      787.93     36.48 o 
   5   0   1      146.94      119.62     13.81 o 
   6   0   1       61.27      271.46      7.79 o 
   7   0   1      100.98      138.50      7.10 o 
  -7   1   1      494.27      353.31      9.01 o 
  -6   1   1      308.86      263.84      7.62 o 
  -5   1   1      879.55      723.04     37.89 o 
  -4   1   1     2363.46     2184.01     49.06 o 
  -3   1   1      619.56      582.15     12.79 o 
  -2   1   1     4566.61     5768.60     84.66 o 
  -1   1   1     1561.28     3007.39     41.28 o 
   0   1   1        1.96       15.12      0.53 o 
   1   1   1     1560.11     2902.96    137.44 o 
   2   1   1     4569.96     5751.04     83.75 o 
   3   1   1      622.81      569.23      9.48 o 
   4   1   1     2358.43     2163.33     55.24 o 
   5   1   1      881.51      752.18     38.09 o 
   6   1   1      308.70      245.81      8.80 o 
   7   1   1      492.98      363.96     16.51 o 
   8   1   1      150.18      115.44      9.43 o 
  -8   2   1       43.92       51.36      6.56 o 
  -7   2   1      242.17      217.78      7.22 o 
  -6   2   1      437.45      421.48      9.75 o 
  -5   2   1      346.46      304.08     11.72 o 
  -4   2   1      668.69      617.17     12.34 o 
  -3   2   1      846.90     1041.80     18.28 o 
  -2   2   1     2463.13     2339.80     38.95 o 
  -1   2   1     4182.30     3765.62     43.87 o 
   0   2   1     4479.78     7442.75     97.09 o 
   1   2   1     4172.77     3675.93     53.20 o 
   2   2   1     2465.18     2381.59     32.82 o 
   3   2   1      837.85     1021.93     19.62 o 
   4   2   1      674.01      628.16     13.30 o 
   5   2   1      347.22      290.70      9.81 o 
   6   2   1      434.86      407.97     11.54 o 
   7   2   1      240.20      223.17      7.88 o 
   8   2   1       44.28       54.47      4.78 o 
  -8   3   1        2.01       11.78      3.41 o 
  -7   3   1      113.64       93.60      3.74 o 
  -6   3   1     1208.42     1063.65     17.44 o 
  -5   3   1       12.71       33.63      2.94 o 
  -4   3   1      155.28      123.05      4.85 o 
  -3   3   1      297.45      483.58     10.22 o 
  -2   3   1     4816.69     4796.07     63.26 o 
  -1   3   1     1434.89     1373.13     17.81 o 
   0   3   1      251.13      236.13      3.43 o 
   1   3   1     1444.10     1386.74     17.76 o 
   2   3   1     4804.11     4807.47     67.26 o 
   3   3   1      301.35      504.73     10.29 o 
   4   3   1      154.61      119.31      4.46 o 
   5   3   1       12.37       28.35      2.80 o 
   6   3   1     1203.54     1059.55     17.42 o 
   7   3   1      111.97       89.88      4.08 o 
   8   3   1        2.21       12.21      2.11 o 
  -8   4   1       55.13       67.70      3.48 o 
  -7   4   1       91.54       79.70      4.62 o 
  -6   4   1      358.17      354.38      7.89 o 
  -5   4   1     2032.38     1909.23     23.35 o 
  -4   4   1      420.97      431.09      8.91 o 
  -3   4   1     1609.72     1532.46     22.08 o 
  -2   4   1     1037.18     1233.56     20.46 o 
  -1   4   1     2297.07     2356.11     29.46 o 
   0   4   1      469.05      341.51      4.38 o 
   1   4   1     2294.04     2360.76     32.39 o 
   2   4   1     1037.09     1234.17     19.10 o 
   3   4   1     1605.78     1518.85     22.08 o 
   4   4   1      425.91      448.80      7.72 o 
   5   4   1     2026.74     1876.93     22.61 o 
   6   4   1      355.77      331.77      6.50 o 
   7   4   1       91.65       82.89      3.76 o 
   8   4   1       55.44       66.39      4.37 o 
  -7   5   1      120.78      109.97      4.03 o 
  -6   5   1      129.22      140.31      4.11 o 
  -5   5   1       46.61      188.44      8.34 o 
  -4   5   1      254.30      306.59      6.69 o 
  -3   5   1       63.74      173.47      6.14 o 
  -2   5   1     5547.08     5512.34     68.13 o 
  -1   5   1      339.61      657.44     21.92 o 
   0   5   1     2503.66     2674.38     36.36 o 
   1   5   1      340.97      652.22     15.37 o 
   2   5   1     5552.54     5513.55     71.32 o 
   3   5   1       62.83      171.14      6.09 o 
   4   5   1      255.30      308.18      6.08 o 
   5   5   1       45.21      189.59      6.79 o 
   6   5   1      127.80      137.01      4.03 o 
   7   5   1      120.97      113.65      3.71 o 
  -7   6   1      143.79      157.76      3.72 o 
  -6   6   1      625.81      606.29      9.97 o 
  -5   6   1      365.85      342.98      6.29 o 
  -4   6   1      150.99      296.91      7.15 o 
  -3   6   1      897.35      889.84     13.16 o 
  -2   6   1       36.92      132.47      3.84 o 
  -1   6   1      989.64      805.05     14.52 o 
   0   6   1       16.05       81.50      6.46 o 
   1   6   1      991.46      806.58     13.24 o 
   2   6   1       37.33      121.23      4.15 o 
   3   6   1      896.50      882.11     13.81 o 
   4   6   1      148.65      289.22      5.35 o 
   5   6   1      363.30      340.58      6.31 o 
   6   6   1      624.63      622.68     10.11 o 
   7   6   1      144.27      162.38      4.20 o 
  -7   7   1      154.11      119.57      3.23 o 
  -6   7   1       78.16      103.61      3.76 o 
  -5   7   1       10.21       51.20      2.73 o 
  -4   7   1        7.29      101.99      3.93 o 
  -3   7   1      157.54      206.56      4.10 o 
  -2   7   1      205.41      231.12      5.33 o 
  -1   7   1      387.12      360.60      7.95 o 
   0   7   1      147.81      220.01      7.14 o 
   1   7   1      388.88      361.97      7.94 o 
   2   7   1      205.91      232.60      5.61 o 
   3   7   1      159.08      216.71      4.32 o 
   4   7   1        7.42       95.25      4.96 o 
   5   7   1       10.03       52.74      2.68 o 
   6   7   1       78.38      103.73      3.44 o 
   7   7   1      153.28      117.14      3.27 o 
  -6   8   1       10.39       17.88      1.68 o 
  -5   8   1       50.28       36.24      2.27 o 
  -4   8   1      180.60      220.50      4.67 o 
  -3   8   1       79.44      129.08      3.13 o 
  -2   8   1      457.51      437.00      6.64 o 
  -1   8   1      538.55      504.18     10.65 o 
   0   8   1      624.57      553.44     11.08 o 
   1   8   1      540.78      516.64     10.28 o 
   2   8   1      454.76      437.48      6.87 o 
   3   8   1       79.39      120.71      3.04 o 
   4   8   1      180.09      222.47      4.29 o 
   5   8   1       49.43       38.71      2.35 o 
   6   8   1       10.21       18.26      1.70 o 
  -6   9   1       42.25       60.21      2.91 o 
  -5   9   1       15.14       20.42      1.97 o 
  -4   9   1      163.83      175.04      4.66 o 
  -3   9   1       14.68       32.22      2.10 o 
  -2   9   1      104.98      101.78      3.42 o 
  -1   9   1      227.41      250.80      5.17 o 
   0   9   1     1427.22     1263.51     18.28 o 
   1   9   1      227.35      251.35      5.28 o 
   2   9   1      106.45      100.49      3.42 o 
   3   9   1       14.77       33.70      2.08 o 
   4   9   1      164.33      180.95      4.48 o 
   5   9   1       15.08       20.33      2.33 o 
   6   9   1       41.88       59.73      3.16 o 
  -5  10   1       39.93       46.36      2.70 o 
  -4  10   1       27.56       39.55      2.35 o 
  -3  10   1      204.11      169.35      4.10 o 
  -2  10   1       28.23       42.13      2.52 o 
  -1  10   1      627.39      546.58      9.02 o 
   0  10   1     1580.65     1376.47     19.20 o 
   1  10   1      630.63      537.56      8.48 o 
   2  10   1       27.49       38.60      2.38 o 
   3  10   1      206.14      180.21      4.60 o 
   4  10   1       27.32       39.10      2.32 o 
   5  10   1       39.38       42.87      2.31 o 
  -4  11   1       44.09       42.08      3.14 o 
  -3  11   1       89.27      108.98      4.91 o 
  -2  11   1      221.72      216.09      4.66 o 
  -1  11   1      211.36      210.53      5.30 o 
   0  11   1      178.00      178.29      4.84 o 
   1  11   1      210.55      216.87      5.54 o 
   2  11   1      224.08      212.83      5.01 o 
   3  11   1       89.46      104.72      4.02 o 
   4  11   1       44.87       39.87      3.36 o 
  -3  12   1      246.52      235.60      6.44 o 
  -2  12   1       10.59       19.64      1.97 o 
  -1  12   1       93.58       89.74      3.50 o 
   0  12   1      274.52      185.56      4.32 o 
   1  12   1       93.58       90.35      3.51 o 
   2  12   1       10.57       20.02      2.04 o 
   3  12   1      248.87      249.25      6.93 o 
  -2  13   1       81.88       95.64      8.74 o 
  -1  13   1       21.64       25.52      1.98 o 
   0  13   1        0.37        3.19      1.79 o 
   1  13   1       21.78       28.52      2.04 o 
   2  13   1       82.09      108.76      9.84 o 
   0   0   2      346.38      435.61     11.10 o 
   1   0   2      102.96      192.28      3.58 o 
   2   0   2      848.17     1124.99     16.77 o 
   3   0   2      110.62      121.40      3.62 o 
   4   0   2     1762.71     1529.65     50.16 o 
   5   0   2       93.33       77.62     17.35 o 
   6   0   2      464.44      397.37      9.65 o 
   7   0   2      124.47      230.58      9.53 o 
   8   0   2        4.19        9.83      5.46 o 
  -7   1   2       67.48       61.49      5.15 o 
  -6   1   2      291.96      297.64      8.20 o 
  -5   1   2     1333.56     1069.80     74.71 o 
  -4   1   2      476.24      486.79     11.53 o 
  -3   1   2     1373.05     1158.05     19.56 o 
  -2   1   2     2193.00     1920.68     27.10 o 
  -1   1   2     2126.26     2276.85     37.97 o 
   0   1   2     3482.68     3357.62     43.45 o 
   1   1   2     2146.39     2257.41     47.57 o 
   2   1   2     2198.34     1899.19     28.42 o 
   3   1   2     1381.77     1154.96     22.85 o 
   4   1   2      478.94      471.28     13.25 o 
   5   1   2     1341.32     1135.43     67.16 o 
   6   1   2      292.46      299.44     10.78 o 
   7   1   2       68.57       69.48      5.92 o 
   8   1   2       10.35       12.44      2.89 o 
  -7   2   2        1.95       40.18      4.90 o 
  -6   2   2      313.98      326.41      8.62 o 
  -5   2   2      589.88      527.65     14.76 o 
  -4   2   2      863.21      711.73     16.62 o 
  -3   2   2      825.11      667.19     12.62 o 
  -2   2   2      244.20      266.57      6.28 o 
  -1   2   2     1554.10     1599.62     22.46 o 
   0   2   2     2434.45     2788.61     30.72 o 
   1   2   2     1545.97     1596.53     18.60 o 
   2   2   2      250.48      259.03      4.43 o 
   3   2   2      831.12      675.98     12.41 o 
   4   2   2      870.17      718.20     16.36 o 
   5   2   2      589.01      532.73     17.10 o 
   6   2   2      316.86      332.96     11.27 o 
   7   2   2        2.09       41.09      3.64 o 
   8   2   2       13.07       22.98      2.16 o 
  -8   3   2       88.55       77.34      6.01 o 
  -7   3   2       46.04       46.00      3.15 o 
  -6   3   2      397.27      406.50      8.98 o 
  -5   3   2       12.45       22.06      2.69 o 
  -4   3   2      103.65      146.73      5.31 o 
  -3   3   2     1190.56     1205.42     21.85 o 
  -2   3   2      251.24      484.49     26.84 o 
  -1   3   2     3617.79     3446.73     41.91 o 
   0   3   2     1471.66     1048.60     11.66 o 
   1   3   2     3618.44     3483.52     47.63 o 
   2   3   2      250.87      439.70     40.17 o 
   3   3   2     1198.54     1249.86     21.55 o 
   4   3   2      102.92      157.12      5.05 o 
   5   3   2       12.80       32.91      4.05 o 
   6   3   2      397.48      413.95      9.25 o 
   7   3   2       46.45       42.38      3.60 o 
   8   3   2       88.47       76.92      3.97 o 
  -8   4   2       16.62       16.32      1.79 o 
  -7   4   2      104.57      111.67      5.78 o 
  -6   4   2      887.95      790.48     11.86 o 
  -5   4   2     1064.38      919.35     12.54 o 
  -4   4   2      171.16      250.53      6.18 o 
  -3   4   2      141.63      206.78      6.25 o 
  -2   4   2      491.48      549.90      9.54 o 
  -1   4   2     4322.66     4108.20     51.57 o 
   0   4   2       83.82       99.71      2.07 o 
   1   4   2     4313.34     4111.22     55.12 o 
   2   4   2      484.58      556.07      9.57 o 
   3   4   2      142.75      208.04      4.96 o 
   4   4   2      169.40      250.18      6.99 o 
   5   4   2     1063.18      923.23     13.54 o 
   6   4   2      887.85      799.22     12.76 o 
   7   4   2      104.14      115.67      4.26 o 
   8   4   2       15.81       10.39      3.14 o 
  -7   5   2       84.36       87.64      5.15 o 
  -6   5   2      111.20      140.46      4.20 o 
  -5   5   2      143.47      195.13      5.13 o 
  -4   5   2      848.66      662.60     11.76 o 
  -3   5   2      217.87      251.13      5.49 o 
  -2   5   2     3377.69     3416.00     42.65 o 
  -1   5   2     1196.45     1158.70     16.98 o 
   0   5   2      106.55      142.81      8.25 o 
   1   5   2     1193.57     1142.11     16.70 o 
   2   5   2     3374.08     3366.44     44.65 o 
   3   5   2      217.99      253.84      5.48 o 
   4   5   2      848.58      666.18     13.26 o 
   5   5   2      143.69      198.90      5.51 o 
   6   5   2      109.46      148.58      4.47 o 
   7   5   2       83.45       91.75      4.23 o 
  -7   6   2      339.56      308.66      5.91 o 
  -6   6   2      422.29      378.98      7.28 o 
  -5   6   2      507.30      493.80      7.97 o 
  -4   6   2      644.83      569.40      6.63 o 
  -3   6   2      256.22      319.30      6.04 o 
  -2   6   2      463.43      517.83      8.10 o 
  -1   6   2      592.99      527.51      9.47 o 
   0   6   2     2477.85     2315.99     45.65 o 
   1   6   2      592.65      511.83      9.45 o 
   2   6   2      460.46      509.72      8.68 o 
   3   6   2      257.50      322.73      6.44 o 
   4   6   2      641.05      571.28      6.95 o 
   5   6   2      508.46      490.68      8.05 o 
   6   6   2      422.66      382.80      6.74 o 
   7   6   2      338.09      318.83      6.52 o 
  -7   7   2      129.18      169.93      4.02 o 
  -6   7   2       73.85       92.13      3.03 o 
  -5   7   2       63.49       68.10      3.10 o 
  -4   7   2      522.82      495.01      7.09 o 
  -3   7   2      112.86      109.39      2.86 o 
  -2   7   2      138.05      137.13      4.08 o 
  -1   7   2       36.62      100.60      4.59 o 
   0   7   2       29.02       87.34      7.04 o 
   1   7   2       36.03       99.13      4.46 o 
   2   7   2      136.71      131.12      4.71 o 
   3   7   2      114.73      115.71      3.00 o 
   4   7   2      524.04      514.23      7.33 o 
   5   7   2       62.38       74.94      3.24 o 
   6   7   2       74.01       88.49      3.26 o 
   7   7   2      129.83      176.94      4.79 o 
  -6   8   2       31.24       77.43      2.81 o 
  -5   8   2       60.67       78.03      3.02 o 
  -4   8   2      578.48      519.26      6.77 o 
  -3   8   2      411.35      413.05      5.62 o 
  -2   8   2      130.88      190.47      3.87 o 
  -1   8   2      484.25      473.58     10.15 o 
   0   8   2      225.13      281.64      7.73 o 
   1   8   2      480.14      475.29      9.15 o 
   2   8   2      130.89      197.94      4.36 o 
   3   8   2      410.32      404.73      5.75 o 
   4   8   2      576.04      528.14      7.34 o 
   5   8   2       60.90       80.60      3.11 o 
   6   8   2       31.31       78.15      2.77 o 
  -6   9   2       68.93       93.69      3.09 o 
  -5   9   2      130.72      111.95      3.59 o 
  -4   9   2      109.26      164.28      4.58 o 
  -3   9   2      134.72      129.22      3.65 o 
  -2   9   2      589.27      470.06      6.72 o 
  -1   9   2      282.64      288.71      5.56 o 
   0   9   2      771.87      637.85     10.63 o 
   1   9   2      285.39      298.38      6.08 o 
   2   9   2      586.27      481.46      7.02 o 
   3   9   2      135.90      120.55      3.67 o 
   4   9   2      108.51      158.61      4.05 o 
   5   9   2      130.40      114.27      4.44 o 
   6   9   2       69.80      100.44      3.75 o 
  -5  10   2      104.80      108.31      3.55 o 
  -4  10   2       48.52       57.42      4.87 o 
  -3  10   2      281.10      319.84      5.39 o 
  -2  10   2      117.52      127.88      3.64 o 
  -1  10   2      345.61      281.84      5.65 o 
   0  10   2       31.90       64.23      3.91 o 
   1  10   2      344.59      273.80      6.58 o 
   2  10   2      120.38      129.69      3.74 o 
   3  10   2      280.02      312.82      5.47 o 
   4  10   2       48.53       47.90      2.35 o 
   5  10   2      105.23      108.56      3.32 o 
  -4  11   2       24.32       39.42      3.58 o 
  -3  11   2       78.57       91.73      3.94 o 
  -2  11   2      238.47      218.37      4.63 o 
  -1  11   2      171.14      139.31      4.53 o 
   0  11   2      153.24      146.53      4.41 o 
   1  11   2      174.40      152.03      4.77 o 
   2  11   2      236.80      220.68      5.08 o 
   3  11   2       78.74       89.85      4.16 o 
   4  11   2       24.54       36.72      2.75 o 
  -3  12   2      104.48      104.85      4.27 o 
  -2  12   2       88.91      134.86      3.93 o 
  -1  12   2       23.50       28.25      2.21 o 
   0  12   2        6.99       16.12      2.07 o 
   1  12   2       23.26       30.47      2.28 o 
   2  12   2       87.68      128.72      4.03 o 
   3  12   2      104.75      101.44      5.14 o 
  -2  13   2      108.06       97.03      8.75 o 
  -1  13   2       41.60       85.62      3.04 o 
   0  13   2       12.95       10.32      1.96 o 
   1  13   2       39.78       86.29      3.05 o 
   2  13   2      107.69       98.12      9.57 o 
   1   0   3      239.87      411.68      5.73 o 
   2   0   3       43.83       75.31      3.15 o 
   3   0   3       47.95       63.79      3.14 o 
   4   0   3      204.49      161.29      5.94 o 
   5   0   3        6.54       32.79      8.19 o 
   6   0   3     1156.10      795.21     22.78 o 
   7   0   3       43.41       43.80      5.43 o 
   8   0   3       10.29       11.43      3.93 o 
  -7   1   3      427.95      353.00      9.70 o 
  -6   1   3       16.30       48.26      4.39 o 
  -5   1   3       51.02      149.14     19.38 o 
  -4   1   3       48.24       78.91      4.08 o 
  -3   1   3      873.73     1004.68     17.36 o 
  -2   1   3       29.76       82.93      2.97 o 
  -1   1   3     1785.60     1768.37     35.53 o 
   0   1   3     3098.59     2889.27     34.05 o 
   1   1   3     1788.07     1763.34     31.30 o 
   2   1   3       28.55       77.68      2.60 o 
   3   1   3      877.20     1009.06     18.91 o 
   4   1   3       48.50       74.47      4.52 o 
   5   1   3       51.73      135.35     15.03 o 
   6   1   3       16.39       40.68      5.37 o 
   7   1   3      429.54      370.82     12.32 o 
   8   1   3      133.31      102.21      5.60 o 
  -7   2   3      233.05      217.49      6.96 o 
  -6   2   3      318.64      243.55      7.15 o 
  -5   2   3      511.97      379.56     11.36 o 
  -4   2   3      777.96      819.20     18.97 o 
  -3   2   3       90.27      140.88      4.00 o 
  -2   2   3     2170.09     1940.03     29.74 o 
  -1   2   3      283.66      296.62      4.68 o 
   0   2   3        3.13       33.13      1.12 o 
   1   2   3      282.80      296.60      3.96 o 
   2   2   3     2174.98     1947.18     28.43 o 
   3   2   3       89.22      135.57      4.10 o 
   4   2   3      778.65      809.77     18.13 o 
   5   2   3      513.89      412.84     10.73 o 
   6   2   3      320.98      243.89     10.27 o 
   7   2   3      232.17      201.38      7.38 o 
   8   2   3      107.41      108.25      5.24 o 
  -7   3   3       34.85       37.21      4.29 o 
  -6   3   3      491.41      454.55      9.15 o 
  -5   3   3      393.07      331.24      7.41 o 
  -4   3   3      370.62      371.14      9.49 o 
  -3   3   3     1195.99     1139.02     20.55 o 
  -2   3   3     2204.60     2372.53     33.09 o 
  -1   3   3     5339.69     4886.91     56.66 o 
   0   3   3        9.32       57.35      4.05 o 
   1   3   3     5331.82     4893.87     62.99 o 
   2   3   3     2204.80     2412.08     37.07 o 
   3   3   3     1194.45     1144.19     18.29 o 
   4   3   3      372.08      368.82      9.28 o 
   5   3   3      396.18      354.12      7.94 o 
   6   3   3      492.63      460.91      9.31 o 
   7   3   3       35.54       42.91      3.33 o 
   8   3   3       34.51       30.00      4.07 o 
  -8   4   3       61.13       85.52      4.64 o 
  -7   4   3      221.06      199.30      6.85 o 
  -6   4   3       94.18      117.08      3.76 o 
  -5   4   3      366.80      423.54      6.94 o 
  -4   4   3     1070.50      892.72     15.27 o 
  -3   4   3      606.36      624.09     10.11 o 
  -2   4   3     1373.64     1261.59     19.75 o 
  -1   4   3     1486.42     1389.77     18.58 o 
   0   4   3      202.54      177.69      2.91 o 
   1   4   3     1475.33     1412.66     18.96 o 
   2   4   3     1381.06     1302.45     19.81 o 
   3   4   3      607.36      613.59     10.13 o 
   4   4   3     1071.65      871.32     13.14 o 
   5   4   3      367.34      415.60      6.82 o 
   6   4   3       95.36      119.60      4.33 o 
   7   4   3      222.61      204.09      5.65 o 
   8   4   3       61.29       76.99      3.87 o 
  -7   5   3      103.39       89.91      4.57 o 
  -6   5   3       38.51       70.40      3.00 o 
  -5   5   3     2109.81     1788.48     22.39 o 
  -4   5   3      103.86      107.64      3.84 o 
  -3   5   3     1030.62      939.41     13.66 o 
  -2   5   3      272.85      604.98     22.95 o 
  -1   5   3     3280.03     3283.36     47.57 o 
   0   5   3     1004.20      916.96     14.87 o 
   1   5   3     3274.62     3263.82     44.06 o 
   2   5   3      273.38      622.69     14.84 o 
   3   5   3     1030.86      933.64     14.78 o 
   4   5   3      103.50      111.59      3.61 o 
   5   5   3     2116.17     1797.56     22.74 o 
   6   5   3       39.07       64.86      3.21 o 
   7   5   3      102.45      102.14      4.08 o 
  -7   6   3       97.73       90.29      3.89 o 
  -6   6   3       58.10       79.14      3.33 o 
  -5   6   3      204.54      195.65      4.63 o 
  -4   6   3      841.16      860.17      9.47 o 
  -3   6   3      303.34      317.57      6.10 o 
  -2   6   3      727.93      669.38     10.00 o 
  -1   6   3      596.02      528.94      9.61 o 
   0   6   3       17.25       74.99      4.87 o 
   1   6   3      592.03      525.98      9.46 o 
   2   6   3      726.03      649.04     10.56 o 
   3   6   3      302.32      319.80      6.42 o 
   4   6   3      845.38      850.46      9.39 o 
   5   6   3      204.17      199.38      4.83 o 
   6   6   3       57.69       85.83      4.07 o 
   7   6   3       99.34       94.28      3.22 o 
  -7   7   3        3.90       10.73      1.54 o 
  -6   7   3      132.21      129.94      4.32 o 
  -5   7   3      456.23      436.25      7.59 o 
  -4   7   3      921.56      760.33      8.78 o 
  -3   7   3      337.92      312.91      4.24 o 
  -2   7   3      195.87      244.83      5.61 o 
  -1   7   3      134.90      132.94      5.48 o 
   0   7   3     1782.16     1546.99     42.34 o 
   1   7   3      133.50      137.10      5.00 o 
   2   7   3      196.07      246.61      6.20 o 
   3   7   3      339.29      309.69      5.65 o 
   4   7   3      919.55      765.96      9.03 o 
   5   7   3      456.03      434.64      7.87 o 
   6   7   3      130.93      125.49      3.83 o 
   7   7   3        3.80       13.18      1.50 o 
  -6   8   3        2.56       12.21      1.61 o 
  -5   8   3       51.81       57.46      2.88 o 
  -4   8   3      157.40      205.35      4.04 o 
  -3   8   3      641.77      568.54      6.74 o 
  -2   8   3      304.35      255.97      4.23 o 
  -1   8   3      905.70      737.22     14.13 o 
   0   8   3      157.46      187.69      5.75 o 
   1   8   3      906.83      765.00     12.85 o 
   2   8   3      303.81      263.13      4.65 o 
   3   8   3      642.54      562.64      7.20 o 
   4   8   3      156.58      210.52      5.17 o 
   5   8   3       50.29       55.58      2.72 o 
   6   8   3        2.47       11.76      1.59 o 
  -6   9   3      105.10      119.23      3.42 o 
  -5   9   3       33.37       39.03      2.37 o 
  -4   9   3      165.13      145.02      4.57 o 
  -3   9   3      385.61      390.42      5.57 o 
  -2   9   3      278.18      273.95      4.84 o 
  -1   9   3       59.48       77.84      3.09 o 
   0   9   3      404.22      401.77      7.74 o 
   1   9   3       58.48       73.66      3.24 o 
   2   9   3      279.64      274.44      4.97 o 
   3   9   3      384.39      383.78      6.59 o 
   4   9   3      164.95      147.38      3.90 o 
   5   9   3       33.03       40.39      3.56 o 
   6   9   3      105.89      122.58      3.68 o 
  -5  10   3       61.15       95.20      3.41 o 
  -4  10   3      253.52      227.83      5.21 o 
  -3  10   3      314.48      305.95      5.10 o 
  -2  10   3      172.95      149.11      3.74 o 
  -1  10   3      197.22      208.18      5.04 o 
   0  10   3       37.24       69.75      3.48 o 
   1  10   3      197.33      222.03      5.96 o 
   2  10   3      171.30      157.14      4.32 o 
   3  10   3      314.30      306.32      5.29 o 
   4  10   3      254.92      230.40      4.94 o 
   5  10   3       61.86       93.88      3.80 o 
  -4  11   3       14.20       30.65      2.83 o 
  -3  11   3      106.32      118.54      4.02 o 
  -2  11   3       20.19       38.82      2.24 o 
  -1  11   3       44.51       72.49      3.08 o 
   0  11   3       10.19       26.02      2.46 o 
   1  11   3       44.12       72.45      3.40 o 
   2  11   3       19.85       37.57      2.82 o 
   3  11   3      104.35      108.81      3.53 o 
   4  11   3       14.56       29.91      2.59 o 
  -3  12   3       55.72       80.94      3.73 o 
  -2  12   3      215.88      228.13      4.67 o 
  -1  12   3       73.98       83.75      3.22 o 
   0  12   3        7.54       19.08      2.09 o 
   1  12   3       74.12       85.86      3.34 o 
   2  12   3      213.53      214.98      5.07 o 
   3  12   3       56.37       90.29      4.28 o 
  -1  13   3      100.72      122.17      3.33 o 
   0  13   3        6.28       14.67      1.81 o 
   1  13   3      100.32      125.56      5.38 o 
   0   0   4       12.27       15.88      1.00 o 
   1   0   4     3335.83     3863.68     57.77 o 
   2   0   4     1023.11     1129.34     16.86 o 
   3   0   4     3144.46     2582.69     44.67 o 
   4   0   4        5.01       39.98      3.02 o 
   5   0   4        4.23       48.07     14.75 o 
   6   0   4       46.46       55.74      6.49 o 
   7   0   4      692.62      574.98     18.33 o 
   8   0   4       32.33       45.40      3.31 o 
  -8   1   4       28.49       28.09      5.46 o 
  -7   1   4       52.10       70.52      6.44 o 
  -6   1   4      188.02      185.20      8.00 o 
  -5   1   4       46.95       73.08     10.17 o 
  -4   1   4      265.50      254.35      9.87 o 
  -3   1   4       77.21       89.44      3.53 o 
  -2   1   4      900.49      799.62     11.88 o 
  -1   1   4     1446.85     1424.98     23.64 o 
   0   1   4     1069.51     1297.50     16.51 o 
   1   1   4     1448.23     1432.73     18.71 o 
   2   1   4      898.14      779.29     11.65 o 
   3   1   4       76.65       95.88      3.39 o 
   4   1   4      267.33      255.48      7.35 o 
   5   1   4       49.59       83.40      7.76 o 
   6   1   4      190.91      191.26     10.52 o 
   7   1   4       52.81       76.22      6.35 o 
   8   1   4       28.76       31.77      2.56 o 
  -8   2   4       20.62       42.07      7.10 o 
  -7   2   4       69.40       57.88      4.79 o 
  -6   2   4       31.43       46.65      4.46 o 
  -5   2   4      190.91      199.65      6.57 o 
  -4   2   4      266.95      254.62      7.80 o 
  -3   2   4      338.38      336.71      8.25 o 
  -2   2   4      374.03      317.04      7.40 o 
  -1   2   4      467.53      483.64      6.64 o 
   0   2   4      569.71      450.16      5.02 o 
   1   2   4      467.63      477.37      9.35 o 
   2   2   4      370.61      337.91      8.06 o 
   3   2   4      341.23      346.13      6.81 o 
   4   2   4      271.34      287.34      9.68 o 
   5   2   4      193.17      203.57      7.08 o 
   6   2   4       32.04       45.00      5.51 o 
   7   2   4       70.71       53.86      3.33 o 
   8   2   4       21.25       47.61      3.67 o 
  -7   3   4       43.44       49.88      4.04 o 
  -6   3   4      147.14      170.87      6.14 o 
  -5   3   4       20.30       64.30      3.41 o 
  -4   3   4      125.01      114.50      5.18 o 
  -3   3   4      853.91      876.79     16.80 o 
  -2   3   4     1260.45     1223.13     19.77 o 
  -1   3   4      344.80      364.66      7.82 o 
   0   3   4      433.92      452.46      5.31 o 
   1   3   4      346.64      389.01     15.59 o 
   2   3   4     1257.51     1248.47     18.41 o 
   3   3   4      857.06      925.90     14.10 o 
   4   3   4      125.50      114.80      3.82 o 
   5   3   4       20.76       66.44      3.56 o 
   6   3   4      148.46      159.51      5.39 o 
   7   3   4       45.16       50.26      4.40 o 
   8   3   4       22.55       23.58      5.11 o 
  -8   4   4       65.49       93.17      4.92 o 
  -7   4   4        6.25       17.92      2.16 o 
  -6   4   4      110.62      148.78      4.30 o 
  -5   4   4     1321.08     1088.63     13.57 o 
  -4   4   4       60.21      203.66      8.81 o 
  -3   4   4      713.77      731.93     13.02 o 
  -2   4   4      102.97      135.61      7.97 o 
  -1   4   4      543.82      495.42     10.06 o 
   0   4   4        0.03       24.73      1.48 o 
   1   4   4      548.94      504.66      7.92 o 
   2   4   4       98.94      146.70      5.70 o 
   3   4   4      712.29      729.31     11.08 o 
   4   4   4       61.27      200.24     12.02 o 
   5   4   4     1318.86     1087.24     13.78 o 
   6   4   4      110.18      156.09      5.02 o 
   7   4   4        6.32       20.66      2.38 o 
   8   4   4       65.27       96.19     11.48 o 
  -7   5   4       75.77       94.83      4.50 o 
  -6   5   4      465.52      422.97      9.28 o 
  -5   5   4      793.29      976.42     15.00 o 
  -4   5   4      142.42      140.06      4.37 o 
  -3   5   4      108.86      204.88      5.12 o 
  -2   5   4      953.38     1283.64     18.27 o 
  -1   5   4       58.23      179.32      9.79 o 
   0   5   4      991.75      853.12     13.92 o 
   1   5   4       56.34      183.03      6.14 o 
   2   5   4      949.72     1283.04     18.68 o 
   3   5   4      109.85      194.26      5.03 o 
   4   5   4      142.09      139.04      4.14 o 
   5   5   4      786.47      944.45     13.31 o 
   6   5   4      462.97      427.60      7.97 o 
   7   5   4       76.94      103.04      3.61 o 
  -7   6   4       12.10       39.64      2.18 o 
  -6   6   4      524.07      475.39     12.25 o 
  -5   6   4      155.48      137.76      4.16 o 
  -4   6   4      907.14      861.95      9.25 o 
  -3   6   4      309.06      333.65      6.27 o 
  -2   6   4      149.09      194.36      5.45 o 
  -1   6   4      775.15      681.55     12.99 o 
   0   6   4     1281.75      974.23     20.18 o 
   1   6   4      770.28      679.92     10.91 o 
   2   6   4      150.55      189.98      4.50 o 
   3   6   4      310.35      318.12      6.54 o 
   4   6   4      902.01      848.68      9.74 o 
   5   6   4      154.89      140.44      4.11 o 
   6   6   4      524.60      490.35      8.00 o 
   7   6   4       11.61       40.98      2.39 o 
  -7   7   4       15.69       35.22      3.31 o 
  -6   7   4      121.79      163.21      4.92 o 
  -5   7   4      385.02      352.89      6.23 o 
  -4   7   4      129.22      144.62      3.35 o 
  -3   7   4      117.38      153.82      3.00 o 
  -2   7   4      252.66      218.16      5.59 o 
  -1   7   4      141.72      220.52      7.10 o 
   0   7   4     1213.36     1070.09     24.57 o 
   1   7   4      139.72      219.15      5.93 o 
   2   7   4      251.88      215.24      5.44 o 
   3   7   4      119.20      148.93      3.30 o 
   4   7   4      132.27      154.92      3.46 o 
   5   7   4      379.50      355.47      6.51 o 
   6   7   4      119.73      172.89      4.45 o 
   7   7   4       15.62       34.03      1.76 o 
  -6   8   4       23.29       37.26      2.29 o 
  -5   8   4       34.15       37.91      2.39 o 
  -4   8   4       37.96      113.89      3.97 o 
  -3   8   4       48.73       82.30      2.27 o 
  -2   8   4      160.30      207.04      4.02 o 
  -1   8   4       93.92      149.85      5.86 o 
   0   8   4       90.79      297.19      8.03 o 
   1   8   4       93.18      153.51      4.69 o 
   2   8   4      161.47      213.14      4.23 o 
   3   8   4       47.63       83.82      3.44 o 
   4   8   4       36.95      112.56      4.49 o 
   5   8   4       34.91       36.93      2.35 o 
   6   8   4       23.93       39.17      2.07 o 
  -6   9   4      424.81      436.31      8.92 o 
  -5   9   4       50.72       67.59      3.13 o 
  -4   9   4       64.55       67.98      3.07 o 
  -3   9   4      133.21      169.93      3.75 o 
  -2   9   4       10.74       42.39      2.25 o 
  -1   9   4       48.61      111.54      4.68 o 
   0   9   4       51.42      106.48      4.39 o 
   1   9   4       47.22      100.20      3.86 o 
   2   9   4       11.02       42.80      2.21 o 
   3   9   4      133.69      173.57      4.65 o 
   4   9   4       64.70       66.38      2.90 o 
   5   9   4       51.07       74.33      3.34 o 
   6   9   4      421.82      438.66      8.42 o 
  -5  10   4       56.37       72.54      3.24 o 
  -4  10   4       35.63       43.51      2.71 o 
  -3  10   4        7.09       42.25      2.62 o 
  -2  10   4      287.58      263.88      4.85 o 
  -1  10   4       31.68       85.93      3.63 o 
   0  10   4        0.19       42.06      4.29 o 
   1  10   4       31.63       88.84      4.10 o 
   2  10   4      288.91      265.53      5.25 o 
   3  10   4        6.82       38.64      2.43 o 
   4  10   4       34.95       42.03      2.48 o 
   5  10   4       56.10       69.83      3.04 o 
  -4  11   4       47.57       61.58      3.61 o 
  -3  11   4      146.20      150.11      4.65 o 
  -2  11   4       28.12       46.52      2.79 o 
  -1  11   4      110.55      111.52      3.65 o 
   0  11   4       39.28       45.34      2.74 o 
   1  11   4      109.57      111.65      4.18 o 
   2  11   4       28.76       53.65      2.94 o 
   3  11   4      145.19      145.27      4.67 o 
   4  11   4       47.92       61.91      3.19 o 
  -3  12   4       79.21       83.48      3.78 o 
  -2  12   4       86.88      117.85      3.68 o 
  -1  12   4       28.71       36.94      2.42 o 
   0  12   4       79.17       81.03      3.46 o 
   1  12   4       28.03       37.09      2.47 o 
   2  12   4       87.68      114.35      4.07 o 
   3  12   4       79.16       95.29      4.35 o 
  -1  13   4        0.31       20.06      1.77 o 
   0  13   4        4.72       24.94      1.94 o 
   1  13   4        0.43       19.83      2.44 o 
   1   0   5     5716.73     5689.33     81.35 o 
   2   0   5       50.47       42.89      1.59 o 
   3   0   5     3755.93     4058.74     68.84 o 
   4   0   5       77.47      264.13      8.37 o 
   5   0   5     1271.90      885.47     36.90 o 
   6   0   5      148.56      161.84      9.75 o 
   7   0   5       30.30       49.96      5.81 o 
   8   0   5       47.61       86.89      4.26 o 
  -8   1   5       37.00       48.46      5.56 o 
  -7   1   5      320.38      349.21     12.72 o 
  -6   1   5      282.69      227.00      8.31 o 
  -5   1   5       61.55       66.50      7.90 o 
  -4   1   5      840.56      888.68     26.36 o 
  -3   1   5      761.37      711.39     11.24 o 
  -2   1   5      897.38      918.28     13.04 o 
  -1   1   5     5345.50     5627.22     76.48 o 
   0   1   5     1304.29     1089.62     15.29 o 
   1   1   5     5324.89     5658.24     68.43 o 
   2   1   5      893.07      920.16     13.06 o 
   3   1   5      760.28      714.63     13.93 o 
   4   1   5      838.17      897.66     20.89 o 
   5   1   5       61.46       69.45      6.19 o 
   6   1   5      280.71      228.11     10.79 o 
   7   1   5      319.97      348.24     12.22 o 
   8   1   5       36.49       56.72      3.24 o 
  -8   2   5       59.12       61.20      8.20 o 
  -7   2   5       25.09       43.49      4.60 o 
  -6   2   5      629.62      552.22     12.54 o 
  -5   2   5      153.62      197.46      5.87 o 
  -4   2   5      102.62      119.34      5.28 o 
  -3   2   5      110.75      127.76      7.39 o 
  -2   2   5     4526.05     4468.67     60.28 o 
  -1   2   5     1981.98     1760.07     21.88 o 
   0   2   5      313.63      284.33      3.46 o 
   1   2   5     1996.58     1791.95     22.31 o 
   2   2   5     4540.04     4411.07     56.94 o 
   3   2   5      112.66      117.14      3.33 o 
   4   2   5      101.44      127.95      7.29 o 
   5   2   5      151.42      185.04      9.07 o 
   6   2   5      628.64      554.73     17.21 o 
   7   2   5       24.49       46.30      3.21 o 
   8   2   5       59.17       72.05      3.30 o 
  -7   3   5      380.62      295.31      7.03 o 
  -6   3   5       50.39       75.65      4.85 o 
  -5   3   5      722.24      624.83     11.42 o 
  -4   3   5      254.09      361.18     10.32 o 
  -3   3   5      861.92      993.21     18.30 o 
  -2   3   5      510.87      717.63     14.60 o 
  -1   3   5      703.79      652.64      7.67 o 
   0   3   5     7912.87     6773.84     68.81 o 
   1   3   5      691.03      643.75     10.58 o 
   2   3   5      514.43      772.79     12.49 o 
   3   3   5      861.88      988.66     14.66 o 
   4   3   5      251.97      365.06      7.60 o 
   5   3   5      721.78      637.05     12.39 o 
   6   3   5       50.17       78.18      3.92 o 
   7   3   5      378.91      305.52      8.39 o 
   8   3   5        1.05        3.56      1.63 o 
  -8   4   5       29.89       39.61      3.28 o 
  -7   4   5       20.82       22.74      2.25 o 
  -6   4   5      371.99      341.02      7.50 o 
  -5   4   5      223.84      254.67      4.97 o 
  -4   4   5     1284.47     1113.86     21.34 o 
  -3   4   5     1108.28     1009.32     17.14 o 
  -2   4   5      566.59      586.11      9.64 o 
  -1   4   5     1282.25     1196.97     15.70 o 
   0   4   5      692.58      618.46      7.21 o 
   1   4   5     1289.73     1207.14     18.07 o 
   2   4   5      573.98      610.39     10.02 o 
   3   4   5     1112.51     1015.51     15.30 o 
   4   4   5     1285.13     1096.28     18.11 o 
   5   4   5      224.03      263.31      5.03 o 
   6   4   5      371.31      346.89      7.31 o 
   7   4   5       20.61       23.69      2.67 o 
   8   4   5       29.55       49.12      3.18 o 
  -7   5   5       65.13       53.60      2.79 o 
  -6   5   5       39.75       55.68      3.10 o 
  -5   5   5      948.44      976.07     12.91 o 
  -4   5   5      272.57      306.92      6.47 o 
  -3   5   5      292.02      282.16      4.86 o 
  -2   5   5     2935.64     2814.67     37.53 o 
  -1   5   5      123.74      170.11      5.05 o 
   0   5   5       40.97       68.96      4.38 o 
   1   5   5      121.17      165.70      4.81 o 
   2   5   5     2949.29     2826.00     37.52 o 
   3   5   5      289.34      286.48      5.58 o 
   4   5   5      271.14      300.69      6.43 o 
   5   5   5      949.82      992.09     13.65 o 
   6   5   5       39.72       57.42      2.88 o 
   7   5   5       65.28       51.69      2.75 o 
  -7   6   5        7.02       32.08      2.10 o 
  -6   6   5       54.77      104.89      7.43 o 
  -5   6   5      150.31      152.14      6.07 o 
  -4   6   5     1132.13      953.15     10.26 o 
  -3   6   5      245.72      247.87      4.93 o 
  -2   6   5      184.62      222.39      4.59 o 
  -1   6   5      327.85      354.39      8.03 o 
   0   6   5       66.72      292.24      9.89 o 
   1   6   5      330.25      361.76      7.07 o 
   2   6   5      182.31      218.90      4.69 o 
   3   6   5      247.99      249.54      5.62 o 
   4   6   5     1134.40      982.12     10.80 o 
   5   6   5      152.07      164.66      4.50 o 
   6   6   5       55.19      112.44      3.55 o 
   7   6   5        6.90       34.59      2.10 o 
  -7   7   5       76.05       94.48      3.79 o 
  -6   7   5       51.61       68.56      4.52 o 
  -5   7   5      169.15      165.18      4.14 o 
  -4   7   5       92.91      111.48      2.88 o 
  -3   7   5      288.22      236.61      3.64 o 
  -2   7   5      321.53      316.88      7.61 o 
  -1   7   5      311.27      333.80      9.22 o 
   0   7   5      192.83      229.77      7.55 o 
   1   7   5      314.99      345.48      8.72 o 
   2   7   5      321.52      311.68      6.80 o 
   3   7   5      289.21      236.89      4.72 o 
   4   7   5       92.61      116.39      3.03 o 
   5   7   5      170.40      168.21      4.33 o 
   6   7   5       51.61       67.66      3.30 o 
   7   7   5       75.19       91.01      2.58 o 
  -6   8   5      119.61      111.30      3.33 o 
  -5   8   5       87.98      104.02      3.52 o 
  -4   8   5      145.86      152.41      3.67 o 
  -3   8   5      330.39      316.19      4.41 o 
  -2   8   5       82.08      117.72      3.35 o 
  -1   8   5       49.53       74.05      3.58 o 
   0   8   5     1039.56      859.02     14.63 o 
   1   8   5       49.01       65.91      3.39 o 
   2   8   5       82.25      115.74      3.49 o 
   3   8   5      330.20      309.59      5.77 o 
   4   8   5      147.83      152.36      4.09 o 
   5   8   5       87.97      104.86      3.50 o 
   6   8   5      119.67      112.60      3.09 o 
  -6   9   5      121.01      127.97      3.66 o 
  -5   9   5      123.91      148.59      4.21 o 
  -4   9   5       80.97       83.54      3.36 o 
  -3   9   5      277.51      310.68      4.83 o 
  -2   9   5       49.02       98.06      3.07 o 
  -1   9   5      340.35      315.27      5.44 o 
   0   9   5       26.64       20.56      2.40 o 
   1   9   5      338.90      307.75      6.81 o 
   2   9   5       50.13       97.99      3.29 o 
   3   9   5      278.09      311.80      5.75 o 
   4   9   5       81.13       82.37      3.56 o 
   5   9   5      124.33      148.13      4.43 o 
   6   9   5      121.27      127.53      3.68 o 
  -5  10   5       90.41       74.67      3.65 o 
  -4  10   5       92.87      110.77      4.62 o 
  -3  10   5      258.74      261.72      5.02 o 
  -2  10   5       69.93       88.44      3.13 o 
  -1  10   5       34.93       44.27      3.17 o 
   0  10   5      203.63      208.82      5.61 o 
   1  10   5       35.24       44.45      2.99 o 
   2  10   5       69.01       85.14      3.57 o 
   3  10   5      260.21      269.01      5.44 o 
   4  10   5       93.05      117.47      3.82 o 
   5  10   5       89.70       79.55      3.21 o 
  -4  11   5       55.00       55.70      3.39 o 
  -3  11   5        6.04       16.83      2.08 o 
  -2  11   5       82.00      112.06      3.31 o 
  -1  11   5       22.00       31.99      2.33 o 
   0  11   5      109.72       97.73      3.88 o 
   1  11   5       21.52       33.89      2.66 o 
   2  11   5       82.54      107.67      3.81 o 
   3  11   5        6.20       16.73      2.16 o 
   4  11   5       54.70       53.75      2.99 o 
  -3  12   5       82.34      100.72      3.99 o 
  -2  12   5       11.45       25.48      2.05 o 
  -1  12   5        9.81       15.83      1.89 o 
   0  12   5        1.78       10.45      1.95 o 
   1  12   5       10.02       13.55      1.97 o 
   2  12   5       11.23       20.33      2.35 o 
   3  12   5       82.49      105.59      4.83 o 
  -1  13   5      119.88      122.44      3.26 o 
   0  13   5       13.38       15.03      1.74 o 
   1  13   5      120.31      122.64      4.69 o 
   0   0   6      435.38      754.91     18.85 o 
   1   0   6      805.42      673.23     15.00 o 
   2   0   6      121.02      197.94      3.23 o 
   4   0   6     1687.54     1501.39     32.08 o 
   5   0   6      150.86      152.13      9.07 o 
   6   0   6       27.95      157.08      9.70 o 
   7   0   6      515.74      478.80     15.41 o 
   8   0   6        9.60       16.40      2.37 o 
  -8   1   6       57.29       76.99     17.08 o 
  -7   1   6       85.70      120.74     12.81 o 
  -6   1   6      157.86      130.41      7.80 o 
  -5   1   6      176.44      170.45      7.37 o 
  -4   1   6      888.51      921.28     20.63 o 
  -3   1   6     2204.91     2098.56     30.31 o 
  -2   1   6     5964.11     6685.63     88.80 o 
  -1   1   6      471.88      472.69      7.10 o 
   0   1   6     3603.05     4080.31     57.22 o 
   1   1   6      479.15      485.37      6.73 o 
   2   1   6     5960.91     6607.38     93.23 o 
   3   1   6     2206.56     2060.75     30.60 o 
   4   1   6      887.71      920.71     22.36 o 
   5   1   6      176.47      182.33      9.65 o 
   6   1   6      157.67      133.83      8.91 o 
   7   1   6       85.44      116.53      5.93 o 
   8   1   6       57.65       87.66      4.90 o 
  -8   2   6       53.52       65.13      6.06 o 
  -7   2   6      333.49      327.55      9.01 o 
  -6   2   6       81.30       93.18      6.00 o 
  -5   2   6      260.99      239.38      6.29 o 
  -4   2   6      355.13      349.63      9.68 o 
  -3   2   6      587.40      650.13     12.70 o 
  -2   2   6     5709.73     5312.83     68.77 o 
  -1   2   6     2084.97     1755.99     22.13 o 
   0   2   6       29.68      131.44      3.43 o 
   1   2   6     2075.98     1781.21     22.98 o 
   2   2   6     5726.50     5365.22     65.57 o 
   3   2   6      586.15      645.97      9.81 o 
   4   2   6      356.95      346.11      8.03 o 
   5   2   6      261.42      233.02     10.09 o 
   6   2   6       81.32       97.05      5.84 o 
   7   2   6      332.48      328.12      8.25 o 
   8   2   6       53.63       77.03      3.49 o 
  -7   3   6       35.32       51.96      2.99 o 
  -6   3   6       50.24       57.25      3.99 o 
  -5   3   6      228.97      348.66      8.62 o 
  -4   3   6     1718.47     1632.86     34.83 o 
  -3   3   6     2036.94     2069.22     38.98 o 
  -2   3   6     4766.51     4514.94     72.58 o 
  -1   3   6        6.99       41.47      2.09 o 
   0   3   6      476.45      552.22      6.35 o 
   1   3   6        7.30       42.86      3.66 o 
   2   3   6     4751.41     4436.62     55.89 o 
   3   3   6     2036.79     2080.93     28.92 o 
   4   3   6     1720.88     1611.20     26.18 o 
   5   3   6      226.92      376.45      7.00 o 
   6   3   6       49.59       58.01      3.86 o 
   7   3   6       34.78       50.72      3.76 o 
   8   3   6       39.86       48.73      2.68 o 
  -7   4   6       35.79       33.94      2.38 o 
  -6   4   6       53.00       96.29      5.95 o 
  -5   4   6      435.15      381.15      7.70 o 
  -4   4   6       94.99      184.49      9.82 o 
  -3   4   6      143.05      194.55      4.55 o 
  -2   4   6     3233.71     2942.59     38.02 o 
  -1   4   6      155.85      225.78      8.26 o 
   0   4   6     1201.29     1129.49     13.03 o 
   1   4   6      153.75      218.20      5.60 o 
   2   4   6     3254.44     3035.29     40.45 o 
   3   4   6      139.15      191.44      4.44 o 
   4   4   6       94.42      196.09      4.90 o 
   5   4   6      438.57      384.37      6.39 o 
   6   4   6       53.23       98.11      6.51 o 
   7   4   6       35.32       35.02      3.44 o 
   8   4   6        4.96       20.61      2.32 o 
  -7   5   6       26.46       29.65      2.25 o 
  -6   5   6      526.73      465.04      8.99 o 
  -5   5   6      416.76      420.71      9.01 o 
  -4   5   6       95.19      140.47      3.68 o 
  -3   5   6     1065.39      966.02     13.29 o 
  -2   5   6      528.28      555.37      8.93 o 
  -1   5   6      205.79      364.92      9.45 o 
   0   5   6      682.96      688.43     11.58 o 
   1   5   6      210.63      358.21      8.75 o 
   2   5   6      522.68      546.47      8.46 o 
   3   5   6     1062.86      974.75     14.09 o 
   4   5   6       97.87      141.55      4.10 o 
   5   5   6      419.16      432.96      7.28 o 
   6   5   6      526.82      483.86      8.18 o 
   7   5   6       26.11       35.74      2.52 o 
  -7   6   6      205.80      201.51      4.38 o 
  -6   6   6       81.25       81.58      3.87 o 
  -5   6   6      196.07      179.60      4.71 o 
  -4   6   6      175.55      202.47      3.63 o 
  -3   6   6      338.18      313.83      6.20 o 
  -2   6   6      233.14      202.68      4.31 o 
  -1   6   6       57.77       59.88      3.46 o 
   0   6   6        1.87       39.53      7.52 o 
   1   6   6       56.64       59.50      2.99 o 
   2   6   6      237.69      206.48      4.62 o 
   3   6   6      338.09      319.58      6.57 o 
   4   6   6      175.59      204.89      4.57 o 
   5   6   6      198.26      188.04      4.99 o 
   6   6   6       83.44       91.87      3.36 o 
   7   6   6      206.08      201.69      4.61 o 
  -7   7   6      120.75       99.28      3.56 o 
  -6   7   6      413.08      351.68      7.40 o 
  -5   7   6      206.99      218.88      4.70 o 
  -4   7   6      108.81      102.79      2.76 o 
  -3   7   6      131.05      158.36      3.43 o 
  -2   7   6        7.35       38.71      3.14 o 
  -1   7   6      934.46      861.76     18.62 o 
   0   7   6      283.72      247.18      7.94 o 
   1   7   6      946.17      895.89     17.06 o 
   2   7   6        7.38       41.57      2.98 o 
   3   7   6      129.61      160.15      3.81 o 
   4   7   6      109.41      106.41      3.01 o 
   5   7   6      207.18      224.91      4.97 o 
   6   7   6      415.69      364.93      6.81 o 
   7   7   6      122.08      105.50      2.93 o 
  -6   8   6       47.46       30.19      2.40 o 
  -5   8   6       10.52       22.29      2.04 o 
  -4   8   6      255.22      293.38      4.95 o 
  -3   8   6      156.11      159.12      3.22 o 
  -2   8   6       40.23       68.00      2.55 o 
  -1   8   6      518.00      470.52      8.84 o 
   0   8   6      508.50      581.07     11.48 o 
   1   8   6      517.65      458.52      8.69 o 
   2   8   6       40.75       63.19      2.61 o 
   3   8   6      158.33      162.52      4.19 o 
   4   8   6      255.86      290.05      5.80 o 
   5   8   6       10.75       20.13      1.98 o 
   6   8   6       49.15       32.11      1.91 o 
  -6   9   6       61.60       76.28      2.88 o 
  -5   9   6       21.10       44.63      2.61 o 
  -4   9   6       11.83       23.52      1.86 o 
  -3   9   6      312.65      308.37      4.71 o 
  -2   9   6      179.98      156.66      3.91 o 
  -1   9   6      383.85      391.72      6.38 o 
   0   9   6      435.93      397.49      7.36 o 
   1   9   6      385.99      373.56      7.50 o 
   2   9   6      183.05      164.90      4.05 o 
   3   9   6      312.00      317.75      5.99 o 
   4   9   6       12.02       22.51      2.21 o 
   5   9   6       20.84       44.28      3.45 o 
   6   9   6       62.38       78.46      3.71 o 
  -5  10   6       60.20       90.16      3.49 o 
  -4  10   6       87.44       58.82      3.45 o 
  -3  10   6        9.94       33.68      2.17 o 
  -2  10   6       39.00       60.14      2.68 o 
  -1  10   6      480.38      433.61      8.00 o 
   0  10   6       23.05       68.84      4.28 o 
   1  10   6      482.39      417.25      7.90 o 
   2  10   6       38.00       58.59      2.92 o 
   3  10   6        9.79       28.78      2.48 o 
   4  10   6       89.14       57.79      2.78 o 
   5  10   6       59.42       88.76      3.36 o 
  -4  11   6       34.92       51.18      3.26 o 
  -3  11   6       71.48       87.66      3.22 o 
  -2  11   6       63.41       55.99      2.60 o 
  -1  11   6      146.63      177.86      4.39 o 
   0  11   6      140.80      122.34      4.27 o 
   1  11   6      146.69      172.08      4.87 o 
   2  11   6       63.72       56.38      2.88 o 
   3  11   6       71.85       82.48      3.42 o 
   4  11   6       34.30       51.96      2.93 o 
  -3  12   6       12.81        9.62      3.20 o 
  -2  12   6      152.52      174.78      3.85 o 
  -1  12   6       70.96       94.36      3.09 o 
   0  12   6        5.19        7.28      1.94 o 
   1  12   6       71.54       86.93      3.69 o 
   2  12   6      152.65      173.47      5.40 o 
   3  12   6       12.86       18.17      2.59 o 
  -1  13   6      110.33      112.77      3.07 o 
   0  13   6      195.98      213.96      4.56 o 
   1  13   6      110.59      107.33      4.27 o 
   1   0   7      219.00      206.52      4.38 o 
   2   0   7       98.57      203.25      3.54 o 
   3   0   7       32.55       47.56      2.10 o 
   4   0   7      329.64      320.22      7.94 o 
   5   0   7       44.22      154.03      6.78 o 
   6   0   7      254.98      216.85     10.69 o 
   7   0   7        0.76       31.79      3.93 o 
   8   0   7        6.59       22.30      2.54 o 
  -8   1   7       82.74       81.41      6.88 o 
  -7   1   7       77.91       81.31      5.68 o 
  -6   1   7      185.45      173.30      9.90 o 
  -5   1   7      165.98      182.09      6.73 o 
  -4   1   7     1061.91      956.95     19.78 o 
  -3   1   7     1669.82     1834.97     27.03 o 
  -2   1   7      613.43      601.77      8.05 o 
  -1   1   7      478.85      442.21      6.66 o 
   0   1   7     3441.68     2950.00     44.42 o 
   1   1   7      485.19      454.18      6.72 o 
   2   1   7      617.37      609.26      9.52 o 
   3   1   7     1666.34     1771.57     25.68 o 
   4   1   7     1056.11      940.27     19.48 o 
   5   1   7      166.79      188.88      7.86 o 
   6   1   7      186.53      176.38     10.12 o 
   7   1   7       78.34       87.56      5.30 o 
   8   1   7       82.80       98.82      5.32 o 
  -8   2   7        1.18       12.76      4.37 o 
  -7   2   7        1.00       31.63      3.47 o 
  -6   2   7      406.14      351.49      9.64 o 
  -5   2   7      240.46      216.39      6.95 o 
  -4   2   7       90.64      112.51      7.36 o 
  -3   2   7      571.27      780.80     13.06 o 
  -2   2   7      609.01      663.97      9.61 o 
  -1   2   7      794.69      877.88     11.06 o 
   0   2   7     3512.72     3727.54     40.28 o 
   1   2   7      786.06      906.89     12.14 o 
   2   2   7      609.66      676.06      8.94 o 
   3   2   7      573.18      782.97     11.01 o 
   4   2   7       89.24      114.62      4.77 o 
   5   2   7      237.46      224.70      9.93 o 
   6   2   7      408.14      345.12     11.83 o 
   7   2   7        0.95       34.19      2.93 o 
   8   2   7        1.09       19.42      2.15 o 
  -7   3   7       33.02       30.42      5.98 o 
  -6   3   7       19.47       48.48      3.50 o 
  -5   3   7      420.50      447.77      8.57 o 
  -4   3   7      383.60      397.59     10.76 o 
  -3   3   7      503.20      770.28     20.23 o 
  -2   3   7     2543.80     2425.64     37.19 o 
  -1   3   7      700.54      575.44      7.69 o 
   0   3   7        3.28        5.44      0.87 o 
   1   3   7      702.61      585.07      8.50 o 
   2   3   7     2534.98     2501.53     31.63 o 
   3   3   7      497.20      829.72     12.96 o 
   4   3   7      379.66      394.59      8.10 o 
   5   3   7      422.51      457.20      8.08 o 
   6   3   7       19.20       42.61      3.42 o 
   7   3   7       33.86       37.23      3.38 o 
   8   3   7       61.90       89.69      3.32 o 
  -7   4   7       32.11       48.47      2.70 o 
  -6   4   7       39.50       51.33      3.52 o 
  -5   4   7      214.30      320.95      5.95 o 
  -4   4   7      530.52      532.04     13.02 o 
  -3   4   7      183.78      246.68      6.57 o 
  -2   4   7      382.16      447.45      7.75 o 
  -1   4   7     3025.90     2676.81     33.07 o 
   0   4   7     1305.73      939.53     11.03 o 
   1   4   7     3023.38     2703.92     34.24 o 
   2   4   7      379.91      442.68      6.49 o 
   3   4   7      181.42      230.63      5.08 o 
   4   4   7      533.15      529.15     10.44 o 
   5   4   7      214.27      319.29      5.91 o 
   6   4   7       40.65       54.96      3.68 o 
   7   4   7       32.57       52.59      3.45 o 
  -7   5   7       63.48       68.42      3.75 o 
  -6   5   7       59.17       72.41      4.38 o 
  -5   5   7       69.91      152.92      7.10 o 
  -4   5   7       63.45      153.47      3.76 o 
  -3   5   7      366.38      353.33      6.23 o 
  -2   5   7      637.69      605.95      8.68 o 
  -1   5   7      102.98      164.21      4.25 o 
   0   5   7       25.15       43.63      3.04 o 
   1   5   7      102.56      157.53      3.69 o 
   2   5   7      628.93      600.42      9.12 o 
   3   5   7      368.27      354.82      6.52 o 
   4   5   7       63.43      157.62      4.35 o 
   5   5   7       69.00      167.92      6.51 o 
   6   5   7       59.41       72.82      3.44 o 
   7   5   7       63.97       67.55      3.05 o 
  -7   6   7       26.68       37.50      2.02 o 
  -6   6   7        0.30       19.00      2.06 o 
  -5   6   7       10.63       49.28      2.76 o 
  -4   6   7      294.86      249.45      3.97 o 
  -3   6   7      199.23      209.53      6.56 o 
  -2   6   7      596.83      521.56      8.23 o 
  -1   6   7      167.98      216.68      5.52 o 
   0   6   7      839.10      849.25     18.87 o 
   1   6   7      166.99      216.59      5.38 o 
   2   6   7      595.99      506.39      8.39 o 
   3   6   7      198.26      208.48      5.06 o 
   4   6   7      292.23      241.60      3.99 o 
   5   6   7       10.77       52.06      2.87 o 
   6   6   7        0.39       25.70      2.22 o 
   7   6   7       26.43       36.25      2.15 o 
  -7   7   7      142.81      130.99      4.06 o 
  -6   7   7        8.29       35.28      2.23 o 
  -5   7   7       43.67       37.48      2.21 o 
  -4   7   7      132.65      156.60      3.48 o 
  -3   7   7       37.15       47.92      1.76 o 
  -2   7   7      319.85      300.69      7.16 o 
  -1   7   7      785.78      678.11     15.21 o 
   0   7   7      128.75      189.32      7.25 o 
   1   7   7      783.58      697.19     14.07 o 
   2   7   7      319.47      305.59      7.36 o 
   3   7   7       36.97       49.13      2.26 o 
   4   7   7      132.80      164.51      3.92 o 
   5   7   7       42.70       42.46      2.59 o 
   6   7   7        8.19       33.81      2.22 o 
   7   7   7      143.36      137.08      3.40 o 
  -6   8   7       45.54       46.02      2.32 o 
  -5   8   7       26.88       44.43      2.72 o 
  -4   8   7       71.31       91.83      3.07 o 
  -3   8   7       49.50      103.23      2.75 o 
  -2   8   7      152.10      178.04      3.82 o 
  -1   8   7      344.10      320.86      6.30 o 
   0   8   7      214.26      297.81      8.83 o 
   1   8   7      342.77      325.44      8.53 o 
   2   8   7      150.98      175.04      4.50 o 
   3   8   7       50.65      113.57      3.41 o 
   4   8   7       70.42       91.15      3.88 o 
   5   8   7       26.74       41.28      2.46 o 
   6   8   7       45.55       45.50      2.13 o 
  -6   9   7       28.37       45.05      2.29 o 
  -5   9   7       42.28       56.95      2.57 o 
  -4   9   7       69.39      101.02      3.94 o 
  -3   9   7       91.69      129.07      3.16 o 
  -2   9   7      416.57      344.46      5.43 o 
  -1   9   7      182.62      213.72      5.14 o 
   0   9   7      987.83      800.98     12.50 o 
   1   9   7      183.30      219.00      5.35 o 
   2   9   7      416.03      343.06      5.82 o 
   3   9   7       91.74      129.42      4.02 o 
   4   9   7       69.01      100.78      3.55 o 
   5   9   7       42.47       56.49      3.52 o 
   6   9   7       28.36       47.40      2.66 o 
  -5  10   7       55.05       56.13      3.21 o 
  -4  10   7       32.85       21.82      2.29 o 
  -3  10   7       10.71       30.12      2.12 o 
  -2  10   7      207.02      216.09      4.46 o 
  -1  10   7       13.07       34.92      2.66 o 
   0  10   7        0.23       58.12      3.30 o 
   1  10   7       13.04       35.64      2.90 o 
   2  10   7      206.46      214.12      5.06 o 
   3  10   7       10.67       32.07      2.45 o 
   4  10   7       32.51       24.76      2.12 o 
   5  10   7       55.96       57.86      3.04 o 
  -4  11   7       61.97      111.83      6.41 o 
  -3  11   7       39.26       52.22      2.76 o 
  -2  11   7      141.81      128.00      3.62 o 
  -1  11   7      931.17      862.31     10.98 o 
   0  11   7      182.55      193.11      5.40 o 
   1  11   7      932.75      833.09     12.36 o 
   2  11   7      141.29      137.86      4.71 o 
   3  11   7       39.19       42.78      2.73 o 
   4  11   7       62.33      102.79      4.05 o 
  -3  12   7       79.28       72.96      6.51 o 
  -2  12   7      206.53      200.60      4.24 o 
  -1  12   7       76.69       89.05      3.03 o 
   0  12   7       84.63      103.79      3.70 o 
   1  12   7       77.16       85.61      4.80 o 
   2  12   7      206.71      189.10      5.62 o 
   3  12   7       78.77       88.40      4.36 o 
  -1  13   7      225.94      171.42      3.58 o 
   0  13   7       14.20       27.60      2.28 o 
   1  13   7      225.76      165.50      5.81 o 
   0   0   8      186.97      416.40      9.73 o 
   1   0   8     2975.00     3322.13     50.74 o 
   2   0   8      202.54      194.47      3.38 o 
   4   0   8        7.28      111.86      5.84 o 
   5   0   8        3.77       12.95      2.61 o 
   6   0   8        2.95       23.88      4.63 o 
   7   0   8      310.82      314.55      9.98 o 
   8   0   8       49.12       31.72      2.77 o 
  -8   1   8       18.83       30.43      2.80 o 
  -7   1   8       45.11       79.73      4.68 o 
  -6   1   8       86.69      116.91     11.44 o 
  -5   1   8       94.37       89.57      4.67 o 
  -4   1   8       24.36       56.88      3.42 o 
  -3   1   8     1579.62     1739.87     26.37 o 
  -2   1   8      267.66      380.07      6.61 o 
  -1   1   8      714.12      608.43      7.94 o 
   0   1   8     2292.53     2060.31     24.54 o 
   1   1   8      712.57      612.64      9.43 o 
   2   1   8      270.25      383.81      7.46 o 
   3   1   8     1582.59     1765.43     23.86 o 
   4   1   8       26.42       64.40      4.39 o 
   5   1   8       92.68       91.43      4.81 o 
   6   1   8       87.13       92.78      6.08 o 
   7   1   8       45.18       88.75      5.68 o 
   8   1   8       19.09       31.67      2.67 o 
  -8   2   8      102.49       91.00      6.92 o 
  -7   2   8      150.10      185.53      6.70 o 
  -6   2   8       13.73       32.39      3.79 o 
  -5   2   8      224.16      211.19      6.32 o 
  -4   2   8      422.20      442.50     10.37 o 
  -3   2   8      250.10      326.16      6.03 o 
  -2   2   8     2451.04     2496.80     34.32 o 
  -1   2   8     3235.41     2931.48     33.35 o 
   0   2   8      196.72      271.35      3.71 o 
   1   2   8     3222.20     2983.39     36.96 o 
   2   2   8     2453.00     2528.26     29.70 o 
   3   2   8      251.08      323.73      5.47 o 
   4   2   8      420.81      451.90     10.88 o 
   5   2   8      227.90      217.97      6.44 o 
   6   2   8       13.41       25.72      3.82 o 
   7   2   8      149.39      181.25      5.79 o 
   8   2   8      103.14      102.65      3.81 o 
  -7   3   8      108.05      109.45      5.05 o 
  -6   3   8       28.80       62.96      3.78 o 
  -5   3   8      599.93      568.80     10.25 o 
  -4   3   8      297.15      311.32      8.96 o 
  -3   3   8     2356.07     2368.79     39.11 o 
  -2   3   8     1383.09     1510.24     22.91 o 
  -1   3   8     1035.85      957.29     12.20 o 
   0   3   8      191.44      280.60      5.08 o 
   1   3   8     1038.77      976.96     13.45 o 
   2   3   8     1384.80     1566.54     21.71 o 
   3   3   8     2354.95     2437.56     34.99 o 
   4   3   8      293.26      290.64      6.16 o 
   5   3   8      599.27      578.52      9.93 o 
   6   3   8       27.44       64.32      4.04 o 
   7   3   8      108.53      130.24      5.40 o 
   8   3   8       57.07       68.72      2.99 o 
  -7   4   8        3.27        5.66      1.70 o 
  -6   4   8      177.15      189.56      5.62 o 
  -5   4   8      472.13      431.17      7.18 o 
  -4   4   8       59.01      121.15      5.57 o 
  -3   4   8      172.36      224.02      4.55 o 
  -2   4   8     2632.89     2552.80     34.71 o 
  -1   4   8     1080.11     1202.70     16.24 o 
   0   4   8        4.66       58.82     12.71 o 
   1   4   8     1081.26     1219.20     17.02 o 
   2   4   8     2626.04     2595.46     30.61 o 
   3   4   8      172.43      231.52      5.01 o 
   4   4   8       59.00      124.16      4.12 o 
   5   4   8      470.39      436.21      7.30 o 
   6   4   8      174.87      190.75      5.70 o 
   7   4   8        3.22        6.96      3.48 o 
  -7   5   8      140.46      134.78      3.53 o 
  -6   5   8        2.75       25.17      2.48 o 
  -5   5   8      276.91      250.71      6.26 o 
  -4   5   8      403.20      350.58      6.42 o 
  -3   5   8       43.56       94.28      3.22 o 
  -2   5   8     1439.36     1312.05     17.74 o 
  -1   5   8     1254.61     1285.99     17.65 o 
   0   5   8     2651.27     2230.28     32.68 o 
   1   5   8     1266.66     1312.50     18.60 o 
   2   5   8     1436.37     1326.86     18.47 o 
   3   5   8       43.23       92.24      3.25 o 
   4   5   8      399.45      351.81      5.99 o 
   5   5   8      273.85      235.82      5.65 o 
   6   5   8        3.07       23.16      2.37 o 
   7   5   8      141.74      142.73      4.02 o 
  -7   6   8        6.87       31.91      2.05 o 
  -6   6   8      330.86      275.87      6.93 o 
  -5   6   8       26.38       50.38      2.84 o 
  -4   6   8       78.89      123.06      3.35 o 
  -3   6   8       54.00      104.77      3.89 o 
  -2   6   8      186.07      162.35      4.05 o 
  -1   6   8     1561.04     1478.80     27.13 o 
   0   6   8     1619.44     1476.19     28.58 o 
   1   6   8     1560.14     1483.40     23.53 o 
   2   6   8      187.10      162.27      4.03 o 
   3   6   8       54.53      108.40      5.42 o 
   4   6   8       81.94      127.46      3.63 o 
   5   6   8       26.36       48.91      2.85 o 
   6   6   8      325.79      268.34      5.78 o 
   7   6   8        7.03       36.73      2.97 o 
  -7   7   8       16.79       30.24      2.02 o 
  -6   7   8       50.98       62.28      2.75 o 
  -5   7   8      142.99      148.92      3.97 o 
  -4   7   8      227.48      192.55      4.06 o 
  -3   7   8      297.05      270.03      3.71 o 
  -2   7   8      127.71      148.28      4.97 o 
  -1   7   8      643.56      580.35     12.21 o 
   0   7   8       61.70       75.58      5.21 o 
   1   7   8      645.44      585.44     12.98 o 
   2   7   8      126.49      134.73      4.42 o 
   3   7   8      299.94      272.49      4.84 o 
   4   7   8      229.08      190.70      5.48 o 
   5   7   8      140.49      145.08      4.46 o 
   6   7   8       51.19       59.93      2.76 o 
   7   7   8       17.06       30.57      1.85 o 
  -6   8   8      212.79      204.37      5.46 o 
  -5   8   8        8.02       15.57      2.07 o 
  -4   8   8      192.11      191.95      4.10 o 
  -3   8   8        0.10       53.13      2.21 o 
  -2   8   8      225.12      215.46      4.23 o 
  -1   8   8      206.77      230.90      6.39 o 
   0   8   8     1859.80     1611.00     22.55 o 
   1   8   8      208.18      220.47      5.67 o 
   2   8   8      226.21      212.43      4.69 o 
   3   8   8        0.07       57.07      2.87 o 
   4   8   8      188.92      197.62      5.15 o 
   5   8   8        8.08       15.01      2.16 o 
   6   8   8      210.21      200.83      4.08 o 
  -6   9   8      208.14      211.08      5.69 o 
  -5   9   8        4.26       15.32      1.63 o 
  -4   9   8       18.95       15.24      1.85 o 
  -3   9   8      281.80      249.48      4.54 o 
  -2   9   8      267.31      272.80      4.96 o 
  -1   9   8      931.77      830.24     11.11 o 
   0   9   8      258.80      284.23      6.03 o 
   1   9   8      926.20      829.95     12.38 o 
   2   9   8      266.67      269.39      5.23 o 
   3   9   8      282.46      262.47      5.77 o 
   4   9   8       19.68       16.84      2.00 o 
   5   9   8        4.34       17.67      2.84 o 
   6   9   8      207.03      212.50      5.28 o 
  -5  10   8      123.85       98.84      4.50 o 
  -4  10   8       93.33       80.78      3.32 o 
  -3  10   8      176.01      180.40      4.13 o 
  -2  10   8       12.44       25.59      2.04 o 
  -1  10   8      121.42      143.22      4.26 o 
   0  10   8      248.55      243.64      5.38 o 
   1  10   8      122.31      143.97      4.87 o 
   2  10   8       13.49       21.23      2.40 o 
   3  10   8      174.50      182.90      4.66 o 
   4  10   8       92.36       87.30      3.51 o 
   5  10   8      123.77      113.78      4.01 o 
  -4  11   8       46.72       42.15      4.54 o 
  -3  11   8       43.06       35.40      2.41 o 
  -2  11   8       10.84       22.34      1.96 o 
  -1  11   8       38.64       65.84      2.92 o 
   0  11   8      266.82      250.18      5.67 o 
   1  11   8       38.39       67.72      3.06 o 
   2  11   8       11.38       27.05      2.88 o 
   3  11   8       43.70       35.75      2.59 o 
   4  11   8       46.41       43.90      2.78 o 
  -3  12   8       81.60       68.72      5.14 o 
  -2  12   8       27.28       39.69      2.22 o 
  -1  12   8       55.62       69.15      2.61 o 
   0  12   8       92.05       75.17      3.21 o 
   1  12   8       57.54       68.59      4.70 o 
   2  12   8       27.49       39.36      3.43 o 
   3  12   8       81.15       75.60      7.23 o 
  -1  13   8      149.62      142.84      4.06 o 
   0  13   8        1.91        6.12      1.78 o 
   1  13   8      150.22      135.59     10.39 o 
   1   0   9     3048.13     4107.74     51.87 o 
   2   0   9     4656.84     4228.75     54.87 o 
   3   0   9     6193.42     6757.08     91.73 o 
   4   0   9      502.25      749.83     16.12 o 
   5   0   9      212.49      213.76      6.47 o 
   6   0   9        0.81       30.05      3.52 o 
   7   0   9      280.72      260.60      8.98 o 
   8   0   9       41.47       26.10      3.43 o 
  -8   1   9      272.44      231.14      8.25 o 
  -7   1   9       71.02       64.51      4.30 o 
  -6   1   9       94.57       99.98      6.35 o 
  -5   1   9       26.10       65.58      4.29 o 
  -4   1   9      238.52      199.43      6.06 o 
  -2   1   9     3313.65     3804.82     53.05 o 
  -1   1   9      996.37      925.36     12.42 o 
   0   1   9     2058.80     2067.02     24.64 o 
   1   1   9      992.96      925.53     12.29 o 
   2   1   9     3305.68     3839.61     49.74 o 
   4   1   9      240.48      204.28      6.12 o 
   5   1   9       25.95       62.32      3.85 o 
   6   1   9       95.47       98.77      6.12 o 
   7   1   9       69.81       50.63      4.51 o 
   8   1   9      271.79      243.44      6.75 o 
  -8   2   9       87.85       91.55     10.11 o 
  -7   2   9      130.71      132.44      5.81 o 
  -6   2   9      100.03      107.76      5.11 o 
  -5   2   9      150.78      153.63      5.72 o 
  -4   2   9      497.01      550.02     12.19 o 
  -3   2   9     1261.88     1379.24     20.61 o 
  -2   2   9       29.26      134.62     11.14 o 
  -1   2   9     1574.71     1337.97     16.23 o 
   0   2   9       72.42      198.63     15.80 o 
   1   2   9     1570.45     1356.88     17.40 o 
   2   2   9       30.15      153.76      7.37 o 
   3   2   9     1259.14     1388.74     18.58 o 
   4   2   9      499.37      543.81     11.90 o 
   5   2   9      151.08      151.71      6.35 o 
   6   2   9      100.77      105.93      6.23 o 
   7   2   9      130.95      147.12      5.26 o 
   8   2   9       87.79      103.53      4.69 o 
  -7   3   9      100.64       82.92      3.95 o 
  -6   3   9      187.48      224.67      6.76 o 
  -5   3   9       97.63      128.63      5.27 o 
  -4   3   9      398.13      370.82     10.47 o 
  -3   3   9      312.35      370.92      8.04 o 
  -2   3   9      426.53      490.31      8.51 o 
  -1   3   9     1160.57     1006.17     13.13 o 
   0   3   9     2120.83     1824.04     19.76 o 
   1   3   9     1173.65     1032.26     13.23 o 
   2   3   9      425.14      505.17      7.59 o 
   3   3   9      312.60      372.98      7.13 o 
   4   3   9      402.17      381.37      7.34 o 
   5   3   9       98.46      136.87      4.83 o 
   6   3   9      189.21      228.94      6.97 o 
   7   3   9      100.22       92.92      4.75 o 
   8   3   9       69.69       52.89      2.68 o 
  -7   4   9      123.89      126.98      3.79 o 
  -6   4   9       57.17       84.79      3.72 o 
  -5   4   9      359.50      449.89      7.07 o 
  -4   4   9      329.35      346.17      9.55 o 
  -3   4   9      444.14      382.98      7.20 o 
  -2   4   9      676.90      661.80      9.83 o 
  -1   4   9     1073.99      971.69     13.44 o 
   0   4   9       70.78       76.60      2.99 o 
   1   4   9     1073.67      998.96     14.13 o 
   2   4   9      678.74      676.85      9.13 o 
   3   4   9      446.10      394.09      7.21 o 
   4   4   9      326.97      344.79      7.15 o 
   5   4   9      362.38      449.14      7.52 o 
   6   4   9       57.12       89.53      3.91 o 
   7   4   9      125.43      130.45      4.90 o 
  -7   5   9      102.08      102.35      3.34 o 
  -6   5   9      258.46      255.21      5.25 o 
  -5   5   9      129.05      191.63      5.84 o 
  -4   5   9      159.41      193.11      4.55 o 
  -3   5   9       42.10       54.09      2.55 o 
  -2   5   9       16.27       89.36      7.13 o 
  -1   5   9      414.51      459.60      7.51 o 
   0   5   9        1.58       39.17      2.29 o 
   1   5   9      417.77      454.57      7.26 o 
   2   5   9       15.78       79.10      4.68 o 
   3   5   9       41.40       48.41      2.75 o 
   4   5   9      161.68      201.99      4.19 o 
   5   5   9      129.18      181.58      5.30 o 
   6   5   9      259.54      255.49      5.84 o 
   7   5   9      102.95      113.64      3.84 o 
  -7   6   9       14.13       23.39      2.32 o 
  -6   6   9       31.96       52.45      2.67 o 
  -5   6   9       49.22       60.46      2.96 o 
  -4   6   9      271.69      274.94      4.51 o 
  -3   6   9      593.72      580.81      9.37 o 
  -2   6   9       71.15      123.92      3.71 o 
  -1   6   9      735.76      609.81     11.07 o 
   0   6   9       62.35       93.84      8.02 o 
   1   6   9      738.32      618.95     11.27 o 
   2   6   9       71.84      119.24      3.54 o 
   3   6   9      596.86      582.03      9.92 o 
   4   6   9      273.88      273.68      4.50 o 
   5   6   9       49.62       61.08      3.09 o 
   6   6   9       32.41       48.39      2.73 o 
   7   6   9       14.84       23.50      1.91 o 
  -7   7   9      256.68      192.58      6.89 o 
  -6   7   9      124.31      115.24      3.63 o 
  -5   7   9       92.94      116.68      3.70 o 
  -4   7   9       56.91       78.64      2.55 o 
  -3   7   9      730.22      659.90      6.80 o 
  -2   7   9      122.33      153.77      5.19 o 
  -1   7   9      220.44      296.41      7.70 o 
   0   7   9      775.79      665.78     16.23 o 
   1   7   9      220.75      296.81      8.94 o 
   2   7   9      123.03      143.00      4.52 o 
   3   7   9      731.50      662.56      8.96 o 
   4   7   9       57.36       78.46      3.10 o 
   5   7   9       92.88      117.07      3.78 o 
   6   7   9      126.13      113.55      3.65 o 
   7   7   9      257.08      196.41     10.12 o 
  -6   8   9       27.72       49.86      2.35 o 
  -5   8   9      135.95      153.49      4.04 o 
  -4   8   9      145.88      169.54      4.21 o 
  -3   8   9       57.83       83.28      2.37 o 
  -2   8   9      194.23      202.10      4.39 o 
  -1   8   9      359.96      317.30      7.11 o 
   0   8   9     1151.57     1111.75     17.09 o 
   1   8   9      360.00      331.15      7.51 o 
   2   8   9      195.29      215.83      4.89 o 
   3   8   9       57.08       74.98      3.63 o 
   4   8   9      145.49      171.50      4.69 o 
   5   8   9      136.36      156.02      4.66 o 
   6   8   9       27.50       50.72      2.52 o 
  -6   9   9       44.58       40.53      2.55 o 
  -5   9   9       14.69       44.04      2.08 o 
  -4   9   9       80.19       99.96      3.42 o 
  -3   9   9      545.12      454.59      6.82 o 
  -2   9   9      190.04      228.71      4.48 o 
  -1   9   9      207.66      258.21      5.36 o 
   0   9   9      537.42      436.41      8.12 o 
   1   9   9      207.77      248.50      5.85 o 
   2   9   9      193.20      239.66      5.29 o 
   3   9   9      544.84      468.89      7.69 o 
   4   9   9       80.67      100.70      3.95 o 
   5   9   9       14.80       42.84      3.26 o 
   6   9   9       45.07       44.91      2.71 o 
  -5  10   9       45.02       55.93      2.82 o 
  -4  10   9       95.29       68.95      3.36 o 
  -3  10   9       53.79       88.06      3.05 o 
  -2  10   9      351.92      289.47      5.23 o 
  -1  10   9       33.65       52.80      2.76 o 
   0  10   9     1210.71     1139.27     16.55 o 
   1  10   9       32.31       41.94      3.29 o 
   2  10   9      353.99      291.90      6.01 o 
   3  10   9       54.09       94.34      3.65 o 
   4  10   9       94.78       69.67      3.27 o 
   5  10   9       44.91       60.58      2.69 o 
  -4  11   9        8.94       21.46      2.77 o 
  -3  11   9      146.01      112.60      3.60 o 
  -2  11   9       37.35       64.60      2.65 o 
  -1  11   9      500.60      429.93      6.46 o 
   0  11   9      246.73      244.79      5.28 o 
   1  11   9      502.65      423.20      8.03 o 
   2  11   9       37.80       71.90      3.82 o 
   3  11   9      144.60      108.23      4.09 o 
   4  11   9        8.93       21.12      3.05 o 
  -3  12   9       48.10       60.14      6.28 o 
  -2  12   9      168.05      143.50      3.59 o 
  -1  12   9      184.84      181.02      3.61 o 
   0  12   9      175.61      163.09      4.65 o 
   1  12   9      183.77      180.86      5.86 o 
   2  12   9      168.43      147.23      6.32 o 
   3  12   9       47.79       61.85      3.98 o 
  -1  13   9      269.39      233.77      9.84 o 
   0  13   9        0.02       13.75      1.96 o 
   0   0  10    15141.42    19764.55    409.16 o 
   1   0  10     1217.73     1046.19     13.82 o 
   2   0  10     1481.11     1336.37     18.93 o 
   3   0  10     5922.28     5579.26     76.26 o 
   4   0  10      165.89      156.60      5.67 o 
   5   0  10      125.21      136.06      4.66 o 
   6   0  10       10.36       20.56      3.20 o 
   7   0  10      188.30      220.58      8.17 o 
   8   0  10        9.26        9.33      2.27 o 
  -8   1  10       22.35       40.37      3.24 o 
  -7   1  10        6.47       23.72      3.13 o 
  -6   1  10       30.65       58.33      4.67 o 
  -5   1  10      102.71      104.00      4.94 o 
  -4   1  10      250.05      214.97      6.14 o 
  -3   1  10      666.28      849.41     13.86 o 
  -2   1  10     4189.31     4260.78     59.18 o 
  -1   1  10      605.76      980.68     13.81 o 
   0   1  10     5929.35     5034.41     61.64 o 
   1   1  10      606.18      986.13     13.08 o 
   2   1  10     4190.89     4326.93     62.08 o 
   3   1  10      665.30      868.74     13.30 o 
   4   1  10      248.29      216.13      6.77 o 
   5   1  10       99.50      110.51      5.44 o 
   6   1  10       31.59       61.57      5.79 o 
   7   1  10        6.71       27.96      3.74 o 
   8   1  10       23.25       41.78      2.91 o 
  -8   2  10      111.57       72.79      6.15 o 
  -7   2  10      287.44      264.04      8.05 o 
  -6   2  10       48.70       64.24      4.41 o 
  -5   2  10      838.68      693.67     12.49 o 
  -4   2  10      601.48      551.67     12.31 o 
  -3   2  10     3119.11     2934.73     44.33 o 
  -2   2  10      392.60      558.09      9.17 o 
  -1   2  10     1505.30     1460.65     17.74 o 
   0   2  10     2206.75     2183.49     27.66 o 
   1   2  10     1515.64     1487.04     17.88 o 
   2   2  10      394.48      566.52      7.64 o 
   3   2  10     3112.77     2955.85     37.75 o 
   4   2  10      600.55      546.52     12.72 o 
   5   2  10      835.18      660.35     14.59 o 
   6   2  10       49.40       67.16      5.31 o 
   7   2  10      287.04      281.41      9.79 o 
   8   2  10      111.43       86.33      3.55 o 
  -7   3  10        4.41       10.22      2.06 o 
  -6   3  10       66.42       88.16      4.79 o 
  -5   3  10      304.96      306.89      6.69 o 
  -4   3  10      722.05      711.30     19.23 o 
  -3   3  10     2919.78     2810.55     45.26 o 
  -2   3  10      931.03      891.13     12.74 o 
  -1   3  10      505.74      475.26      6.83 o 
   0   3  10      483.33      489.83      7.49 o 
   1   3  10      507.24      484.39      6.66 o 
   2   3  10      925.61      916.74     12.62 o 
   3   3  10     2920.69     2783.20     35.97 o 
   4   3  10      715.99      723.52     13.15 o 
   5   3  10      304.92      300.76      7.18 o 
   6   3  10       65.92       89.11      4.61 o 
   7   3  10        4.30       13.22      2.69 o 
   8   3  10       35.28       39.92      2.67 o 
  -7   4  10      166.08      143.53      4.11 o 
  -6   4  10      300.46      320.79      6.73 o 
  -5   4  10      761.40      692.44      9.83 o 
  -4   4  10      600.69      583.84     13.00 o 
  -3   4  10       98.74      159.41      4.06 o 
  -2   4  10      494.29      434.25      6.67 o 
  -1   4  10      573.97      564.43      8.75 o 
   0   4  10     1050.30      764.83     10.36 o 
   1   4  10      579.27      579.85      8.91 o 
   2   4  10      498.95      450.00      6.59 o 
   3   4  10       97.87      151.01      4.32 o 
   4   4  10      600.32      584.49     10.71 o 
   5   4  10      759.47      697.20     10.40 o 
   6   4  10      302.69      323.75      7.31 o 
   7   4  10      166.68      148.14      5.13 o 
  -7   5  10       24.01       32.75      2.55 o 
  -6   5  10       53.63       93.91      3.70 o 
  -5   5  10      793.20      730.25     11.26 o 
  -4   5  10      195.87      246.06      4.90 o 
  -3   5  10      250.34      285.49      5.72 o 
  -2   5  10      148.19      143.75      3.61 o 
  -1   5  10       41.85      119.22      8.01 o 
   0   5  10       19.25       41.23      2.30 o 
   1   5  10       42.25      116.10      5.42 o 
   2   5  10      151.05      144.79      3.74 o 
   3   5  10      249.40      286.81      6.16 o 
   4   5  10      197.23      240.45      4.12 o 
   5   5  10      797.27      719.90     12.05 o 
   6   5  10       52.94       98.13      3.79 o 
   7   5  10       23.80       34.64      2.44 o 
  -7   6  10       79.60       90.92      3.52 o 
  -6   6  10      200.87      185.32      4.49 o 
  -5   6  10        9.26       28.97      2.35 o 
  -4   6  10      237.03      235.89      4.21 o 
  -3   6  10      196.25      195.17      4.36 o 
  -2   6  10      242.23      204.83      5.12 o 
  -1   6  10       24.86       57.75      5.03 o 
   0   6  10     1391.28     1293.97     25.53 o 
   1   6  10       24.68       53.86      3.44 o 
   2   6  10      243.10      200.39      4.54 o 
   3   6  10      196.65      199.97      4.73 o 
   4   6  10      236.16      239.44      4.10 o 
   5   6  10        9.10       29.75      2.42 o 
   6   6  10      201.60      198.54      4.81 o 
   7   6  10       79.97       94.78      3.07 o 
  -6   7  10      101.85      120.30      3.53 o 
  -5   7  10      315.85      327.82      6.04 o 
  -4   7  10      212.68      204.48      4.19 o 
  -3   7  10      128.98      128.94      2.71 o 
  -2   7  10      139.92      155.18      5.37 o 
  -1   7  10     1518.52     1302.05     25.42 o 
   0   7  10      147.04      232.95      9.99 o 
   1   7  10     1517.58     1290.42     26.95 o 
   2   7  10      138.10      145.41      4.57 o 
   3   7  10      127.43      137.07      3.82 o 
   4   7  10      211.05      201.63      4.69 o 
   5   7  10      319.06      323.27      6.24 o 
   6   7  10      101.90      123.53      4.17 o 
  -6   8  10       97.96      109.26      3.91 o 
  -5   8  10        8.01       21.34      1.96 o 
  -4   8  10      411.90      367.13      6.61 o 
  -3   8  10      962.37      913.74      9.65 o 
  -2   8  10      317.02      290.60      5.13 o 
  -1   8  10      389.82      363.78      7.09 o 
   0   8  10     1312.52     1218.86     19.48 o 
   1   8  10      390.19      365.71      7.21 o 
   2   8  10      314.71      297.16      5.15 o 
   3   8  10      957.65      905.51     13.12 o 
   4   8  10      412.20      376.11      6.90 o 
   5   8  10        7.85       16.88      2.39 o 
   6   8  10       98.36      111.96      3.37 o 
  -5   9  10      126.82      117.82      3.14 o 
  -4   9  10       62.69       72.04      2.92 o 
  -3   9  10      143.34      152.20      3.94 o 
  -2   9  10      182.25      173.21      4.03 o 
  -1   9  10      244.84      234.86      5.17 o 
   0   9  10        4.13       59.62      3.29 o 
   1   9  10      244.13      241.55      5.82 o 
   2   9  10      182.13      172.00      4.60 o 
   3   9  10      141.30      151.40      4.45 o 
   4   9  10       61.38       70.84      3.40 o 
   5   9  10      126.88      131.82      4.90 o 
  -5  10  10       39.96       34.18      3.41 o 
  -4  10  10      117.35      121.89      4.21 o 
  -3  10  10      341.27      257.65      4.93 o 
  -2  10  10      304.90      240.41      4.72 o 
  -1  10  10      154.64      164.22      4.72 o 
   0  10  10       56.86       92.76      4.03 o 
   1  10  10      153.69      163.49      5.56 o 
   2  10  10      300.92      238.07      5.40 o 
   3  10  10      340.75      250.94      5.39 o 
   4  10  10      117.54      135.95      4.55 o 
   5  10  10       39.90       39.31      2.19 o 
  -4  11  10       10.62       11.82      3.03 o 
  -3  11  10       10.96       22.64      2.20 o 
  -2  11  10      231.36      221.59      4.46 o 
  -1  11  10        6.27       17.17      1.92 o 
   0  11  10        7.70       35.63      2.58 o 
   1  11  10        5.99       15.37      2.42 o 
   2  11  10      230.23      210.81      5.37 o 
   3  11  10       10.69       22.64      2.28 o 
   4  11  10       10.96       13.22      2.00 o 
  -3  12  10       81.12       68.77     12.71 o 
  -2  12  10      128.15      132.22      3.45 o 
  -1  12  10       65.74       87.44      2.84 o 
   0  12  10        9.90       21.57      2.43 o 
   1  12  10       64.88       83.71      4.04 o 
   2  12  10      127.65      137.49      5.31 o 
   3  12  10       81.65       71.87      7.24 o 
   0  13  10        5.41       15.84      5.46 o 
   1   0  11        5.16      157.11      2.95 o 
   2   0  11      370.81     1187.30     18.75 o 
   3   0  11     3839.84     3301.87     51.95 o 
   4   0  11       58.72       96.33      4.66 o 
   5   0  11      605.95      449.73      9.61 o 
   6   0  11      226.15      188.16      7.63 o 
   7   0  11        2.20       32.17      3.28 o 
   8   0  11       67.48       47.06      4.20 o 
  -8   1  11       54.21       38.75      3.81 o 
  -7   1  11      325.92      314.56      8.68 o 
  -6   1  11        1.62       17.53      3.34 o 
  -5   1  11      164.56      176.27      5.72 o 
  -4   1  11      633.37      524.82     10.59 o 
  -3   1  11      351.22      411.28      7.58 o 
  -2   1  11     3521.62     3514.34     48.69 o 
  -1   1  11     1097.43      976.91     14.47 o 
   0   1  11     1123.39      904.92     11.76 o 
   1   1  11     1097.23      980.42     12.68 o 
   2   1  11     3529.90     3513.51     48.93 o 
   3   1  11      350.54      406.70      7.06 o 
   4   1  11      634.06      533.56     12.91 o 
   5   1  11      164.47      171.48      5.93 o 
   6   1  11        1.59       29.23      7.86 o 
   7   1  11      325.86      303.95     10.05 o 
   8   1  11       54.62       34.73      2.67 o 
  -8   2  11      146.55      123.91      7.34 o 
  -7   2  11      503.79      465.71     11.47 o 
  -6   2  11      215.32      219.93      7.43 o 
  -5   2  11      202.28      165.58      5.08 o 
  -4   2  11      506.55      485.57     11.21 o 
  -3   2  11      261.95      333.73      6.66 o 
  -2   2  11      424.74      472.71      7.99 o 
  -1   2  11      539.55      552.65      7.61 o 
   0   2  11        0.23       62.57      5.08 o 
   1   2  11      543.07      574.12      8.13 o 
   2   2  11      421.80      474.75      7.22 o 
   3   2  11      266.41      338.44      6.03 o 
   4   2  11      506.61      478.98      9.88 o 
   5   2  11      201.17      158.51      6.82 o 
   6   2  11      213.27      207.82      8.54 o 
   7   2  11      506.04      471.80     10.78 o 
   8   2  11      145.92      146.03      4.52 o 
  -7   3  11      179.97      181.89      5.26 o 
  -6   3  11       10.81       17.73      3.74 o 
  -5   3  11      608.02      623.21     11.74 o 
  -4   3  11       20.49       40.39      3.78 o 
  -3   3  11       48.99      108.93      4.91 o 
  -2   3  11     1069.51     1090.57     14.76 o 
  -1   3  11      217.20      242.29      5.61 o 
   0   3  11     3369.70     2858.32     34.65 o 
   1   3  11      216.24      239.66      5.26 o 
   2   3  11     1077.95     1141.33     15.29 o 
   3   3  11       47.08      106.31      3.96 o 
   4   3  11       20.59       40.71      2.50 o 
   5   3  11      602.63      607.66     11.47 o 
   6   3  11       10.93       26.78      3.11 o 
   7   3  11      177.92      178.37      6.13 o 
  -7   4  11       50.32       40.04      3.67 o 
  -6   4  11       73.82       94.84      3.63 o 
  -5   4  11      163.08      145.21      4.31 o 
  -4   4  11     1242.92     1025.18     21.12 o 
  -3   4  11      593.88      569.78     10.00 o 
  -2   4  11      217.78      210.13      3.94 o 
  -1   4  11      730.27      688.08     10.87 o 
   0   4  11      325.35      400.85      6.39 o 
   1   4  11      732.09      699.34      9.97 o 
   2   4  11      216.32      209.51      3.92 o 
   3   4  11      597.59      576.32     10.22 o 
   4   4  11     1240.77     1078.52     15.80 o 
   5   4  11      164.39      146.59      4.02 o 
   6   4  11       76.23       98.58      4.18 o 
   7   4  11       50.38       41.47      3.69 o 
  -7   5  11       61.26       61.70      3.17 o 
  -6   5  11       55.99       57.87      2.95 o 
  -5   5  11      790.01      682.08     10.00 o 
  -4   5  11      208.88      192.55      3.81 o 
  -3   5  11      118.86      127.22      4.30 o 
  -2   5  11      264.84      264.16      5.10 o 
  -1   5  11       16.20       72.34      4.80 o 
   0   5  11        3.62       33.00      2.14 o 
   1   5  11       15.87       65.22      4.01 o 
   2   5  11      266.76      270.05      4.79 o 
   3   5  11      119.67      127.79      4.50 o 
   4   5  11      210.07      193.45      3.88 o 
   5   5  11      783.91      703.99     11.69 o 
   6   5  11       56.36       64.36      3.21 o 
   7   5  11       60.09       63.95      3.25 o 
  -7   6  11      310.51      258.88      7.90 o 
  -6   6  11       57.50       73.21      2.88 o 
  -5   6  11       39.26       56.42      2.80 o 
  -4   6  11      401.43      328.80      5.02 o 
  -3   6  11        1.22       73.37      2.80 o 
  -2   6  11       64.24      114.41      4.09 o 
  -1   6  11       34.04       70.38      3.70 o 
   0   6  11      103.05      297.67     14.37 o 
   1   6  11       34.23       57.91      3.66 o 
   2   6  11       64.68      105.57      3.49 o 
   3   6  11        1.17       75.38      2.99 o 
   4   6  11      398.03      325.05      5.13 o 
   5   6  11       39.58       59.79      2.96 o 
   6   6  11       57.34       75.84      3.09 o 
   7   6  11      309.13      274.55      6.06 o 
  -6   7  11       11.56       32.80      2.52 o 
  -5   7  11      442.50      397.90      6.74 o 
  -4   7  11       59.47      104.02      3.41 o 
  -3   7  11       99.77      107.12      2.55 o 
  -2   7  11       60.41       68.01      3.18 o 
  -1   7  11      233.29      271.21      7.51 o 
   0   7  11      492.17      394.24     18.23 o 
   1   7  11      236.79      267.64      8.53 o 
   2   7  11       60.72       71.61      3.27 o 
   3   7  11      100.39      104.18      3.62 o 
   4   7  11       59.16       95.16      3.37 o 
   5   7  11      439.86      404.85      9.33 o 
   6   7  11       11.37       30.95      2.26 o 
  -6   8  11      191.58      167.39      4.04 o 
  -5   8  11       62.45       75.57      2.98 o 
  -4   8  11      267.95      240.08      4.77 o 
  -3   8  11        4.37       27.93      1.78 o 
  -2   8  11       53.47       81.21      3.01 o 
  -1   8  11      843.36      778.71     12.80 o 
   0   8  11      600.25      512.87     10.38 o 
   1   8  11      841.31      776.33     12.26 o 
   2   8  11       53.02       85.05      3.17 o 
   3   8  11        4.60       23.94      2.49 o 
   4   8  11      268.10      243.35      5.82 o 
   5   8  11       62.98       75.95      3.73 o 
   6   8  11      190.75      172.00      3.82 o 
  -5   9  11       87.76       88.20      2.70 o 
  -4   9  11       26.13       38.78      2.29 o 
  -3   9  11      130.72      120.51      3.50 o 
  -2   9  11      239.21      212.44      4.36 o 
  -1   9  11       36.85       68.99      3.24 o 
   0   9  11     2534.70     2180.78     31.13 o 
   1   9  11       35.14       58.87      3.30 o 
   2   9  11      239.61      228.79      5.14 o 
   3   9  11      132.12      128.36      4.33 o 
   4   9  11       25.97       37.92      2.68 o 
   5   9  11       87.51       93.99      4.23 o 
  -5  10  11       32.44       47.42      3.71 o 
  -4  10  11       48.52       45.80      3.17 o 
  -3  10  11      105.48      116.69      3.52 o 
  -2  10  11      104.63      133.99      3.78 o 
  -1  10  11      459.81      396.02      6.82 o 
   0  10  11        2.10       27.01      2.77 o 
   1  10  11      459.08      404.62      8.83 o 
   2  10  11      103.53      131.59      4.42 o 
   3  10  11      104.42      117.05      4.72 o 
   4  10  11       48.84       49.19      2.99 o 
   5  10  11       32.53       48.01      2.48 o 
  -4  11  11       66.78       76.14      5.28 o 
  -3  11  11       27.01       29.37      2.33 o 
  -2  11  11       76.21       58.76      2.54 o 
  -1  11  11      147.56      172.63      4.19 o 
   0  11  11      107.60      116.39      4.20 o 
   1  11  11      145.43      174.24      5.89 o 
   2  11  11       75.27       56.25      3.20 o 
   3  11  11       27.44       33.58      2.50 o 
   4  11  11       67.05       70.05      3.29 o 
  -2  12  11       24.16       33.13      1.98 o 
  -1  12  11       47.28       59.07      3.02 o 
   0  12  11        6.30        9.33      2.07 o 
   1  12  11       47.58       52.36      3.78 o 
   2  12  11       23.84       27.14      2.75 o 
   3  12  11      138.73      122.29      6.76 o 
   0   0  12     6396.47     7759.57    140.46 o 
   1   0  12     1303.51     1382.50     17.07 o 
   2   0  12      140.96      192.67      3.89 o 
   3   0  12       11.03      152.09      4.18 o 
   4   0  12       76.16       83.31      4.50 o 
   5   0  12        8.57       91.80      3.66 o 
   6   0  12        3.20        4.27      2.87 o 
   7   0  12      377.56      365.05      9.47 o 
   8   0  12      211.41      173.11      5.39 o 
  -8   1  12      121.12      147.45     13.26 o 
  -7   1  12       82.21      115.67      5.37 o 
  -6   1  12      143.66      115.62      6.12 o 
  -5   1  12      101.67       99.59      4.24 o 
  -4   1  12       99.63      131.79      4.07 o 
  -3   1  12      314.77      398.73      7.50 o 
  -2   1  12      609.59      709.97     12.45 o 
  -1   1  12     2153.03     2474.64     32.93 o 
   0   1  12     3314.86     2840.62     35.24 o 
   1   1  12     2157.84     2482.10     32.02 o 
   2   1  12      599.14      713.76     10.65 o 
   3   1  12      315.63      399.65      7.03 o 
   4   1  12       98.94      145.53      4.70 o 
   5   1  12      102.22      100.76      4.41 o 
   6   1  12      145.31      126.96      5.98 o 
   7   1  12       82.59      109.90      5.43 o 
   8   1  12      120.82      139.35      4.66 o 
  -8   2  12       81.20       71.60      8.47 o 
  -7   2  12      225.07      220.56      7.28 o 
  -6   2  12      228.62      231.45      7.42 o 
  -5   2  12      120.60      129.81      4.52 o 
  -4   2  12      116.51       96.23      4.01 o 
  -3   2  12      502.97      558.26      9.77 o 
  -2   2  12      934.02      884.73     13.79 o 
  -1   2  12     1708.73     1631.13     22.05 o 
   0   2  12     1260.47     1111.60     14.41 o 
   1   2  12     1698.31     1634.06     20.69 o 
   2   2  12      943.41      905.53     12.52 o 
   3   2  12      499.38      566.45      8.27 o 
   4   2  12      116.70       94.21      3.77 o 
   5   2  12      122.13      133.38      4.76 o 
   6   2  12      230.11      226.66      8.91 o 
   7   2  12      224.98      230.92      6.57 o 
   8   2  12       82.20       77.00      3.24 o 
  -7   3  12      206.14      203.87      7.01 o 
  -6   3  12      486.02      393.34      9.03 o 
  -5   3  12      405.97      388.36      8.84 o 
  -4   3  12       37.19       61.48      5.07 o 
  -3   3  12       23.23       51.45      3.49 o 
  -2   3  12      253.68      277.07      4.62 o 
  -1   3  12      143.46      156.10      3.94 o 
   0   3  12      737.10      731.37      9.81 o 
   1   3  12      141.74      161.38      3.60 o 
   2   3  12      255.16      279.01      4.84 o 
   3   3  12       23.04       48.76      3.50 o 
   4   3  12       36.00       71.20      4.25 o 
   5   3  12      403.02      387.75      7.72 o 
   6   3  12      486.88      396.60      9.98 o 
   7   3  12      206.49      217.42      6.71 o 
  -7   4  12       48.80       66.09      3.40 o 
  -6   4  12       13.64       53.01      3.03 o 
  -5   4  12      237.09      214.17      6.13 o 
  -4   4  12      423.23      409.43      7.60 o 
  -3   4  12       98.53      111.13      3.50 o 
  -2   4  12       59.92       78.64      2.48 o 
  -1   4  12      239.02      224.97      4.64 o 
   0   4  12       21.73       44.92      2.13 o 
   1   4  12      240.25      220.92      4.25 o 
   2   4  12       57.78       78.02      2.51 o 
   3   4  12       96.89      113.65      3.35 o 
   4   4  12      422.53      425.24      7.83 o 
   5   4  12      238.05      213.00      5.03 o 
   6   4  12       13.91       57.04      4.20 o 
   7   4  12       47.64       66.53      3.67 o 
  -7   5  12      161.00      163.93      7.55 o 
  -6   5  12      194.34      166.34      4.55 o 
  -5   5  12      262.75      347.13      5.97 o 
  -4   5  12      778.41      658.37      7.78 o 
  -3   5  12      186.19      199.62      5.26 o 
  -2   5  12       56.27      119.06      3.39 o 
  -1   5  12       57.01      108.52      5.40 o 
   0   5  12       23.90       52.39      2.74 o 
   1   5  12       56.37      115.16      6.17 o 
   2   5  12       56.19      114.50      3.34 o 
   3   5  12      186.04      195.98      5.49 o 
   4   5  12      773.01      647.11      7.99 o 
   5   5  12      262.74      337.39      6.62 o 
   6   5  12      191.93      187.21      4.87 o 
   7   5  12      160.88      180.81      5.07 o 
  -7   6  12       19.99       32.73      2.49 o 
  -6   6  12       21.09       59.01      3.62 o 
  -5   6  12       49.88       53.81      2.59 o 
  -4   6  12      348.23      338.02      5.36 o 
  -3   6  12      751.84      633.54      7.56 o 
  -2   6  12       33.58       68.85      3.70 o 
  -1   6  12      109.95      171.22      5.10 o 
   0   6  12      679.30      608.10     13.72 o 
   1   6  12      109.30      168.32      5.60 o 
   2   6  12       34.19       74.14      3.14 o 
   3   6  12      749.13      651.59      9.06 o 
   4   6  12      347.87      335.89      5.35 o 
   5   6  12       50.10       54.28      2.93 o 
   6   6  12       21.26       59.87      2.83 o 
   7   6  12       19.60       30.84      2.45 o 
  -6   7  12        8.05       17.98      1.80 o 
  -5   7  12      321.50      281.34      5.48 o 
  -4   7  12      187.64      217.22      4.63 o 
  -3   7  12      271.35      249.44      4.04 o 
  -2   7  12      245.41      227.21      4.52 o 
  -1   7  12       68.55      110.70      4.54 o 
   0   7  12      128.56      148.56      8.63 o 
   1   7  12       68.83      116.94      8.83 o 
   2   7  12      244.60      215.42      4.81 o 
   3   7  12      270.12      252.40      4.88 o 
   4   7  12      187.32      209.86      5.02 o 
   5   7  12      318.87      274.83      6.35 o 
   6   7  12        8.15       20.32      1.99 o 
  -6   8  12       33.34       42.43      2.70 o 
  -5   8  12       43.75       48.07      2.44 o 
  -4   8  12      136.46      120.95      3.69 o 
  -3   8  12      212.41      186.20      3.58 o 
  -2   8  12      105.12      130.77      3.73 o 
  -1   8  12      226.30      234.29      6.41 o 
   0   8  12     1205.41     1027.58     16.47 o 
   1   8  12      226.62      246.05      5.74 o 
   2   8  12      104.24      124.96      4.29 o 
   3   8  12      212.15      191.22      5.42 o 
   4   8  12      135.08      127.64      4.38 o 
   5   8  12       43.69       52.81      3.16 o 
   6   8  12       33.61       43.55      2.22 o 
  -5   9  12       11.09       17.68      1.57 o 
  -4   9  12       67.29       66.51      3.47 o 
  -3   9  12       99.71      122.79      3.57 o 
  -2   9  12      477.94      403.46      6.09 o 
  -1   9  12      230.73      214.19      5.21 o 
   0   9  12        6.70       56.46      3.65 o 
   1   9  12      230.76      222.55      5.89 o 
   2   9  12      477.01      409.62      7.81 o 
   3   9  12      100.17      124.21      4.45 o 
   4   9  12       66.65       71.36      3.66 o 
   5   9  12       10.95       15.58      2.39 o 
  -5  10  12       47.55       31.42      7.10 o 
  -4  10  12       19.25       19.76      2.39 o 
  -3  10  12      191.51      179.59      4.06 o 
  -2  10  12       81.29      106.13      3.31 o 
  -1  10  12      203.71      198.05      4.64 o 
   0  10  12      128.60      111.62      4.50 o 
   1  10  12      202.08      197.55      5.55 o 
   2  10  12       82.31      108.22      4.27 o 
   3  10  12      190.14      178.90      5.11 o 
   4  10  12       19.50       19.55      2.09 o 
   5  10  12       46.61       46.84      2.40 o 
  -4  11  12       76.92       87.28     13.12 o 
  -3  11  12      115.04      133.65      4.77 o 
  -2  11  12      223.68      186.57      4.97 o 
  -1  11  12       12.48       22.68      1.94 o 
   0  11  12       75.55       86.05      3.62 o 
   1  11  12       12.54       29.16      2.74 o 
   2  11  12      221.46      179.54      5.33 o 
   3  11  12      115.76      134.97      4.57 o 
   4  11  12       75.39       92.38      4.14 o 
  -2  12  12        8.08       28.35      2.05 o 
  -1  12  12        5.66       13.40      1.76 o 
   0  12  12        9.07       26.05      2.32 o 
   1  12  12        5.51       10.12      2.73 o 
   2  12  12        8.18       27.85      3.00 o 
   1   0  13      596.46      953.29     13.04 o 
   2   0  13     2453.69     2279.46     32.57 o 
   3   0  13      126.30      137.42      3.69 o 
   4   0  13      178.62      184.63      5.81 o 
   5   0  13       43.89       46.00      3.17 o 
   6   0  13      533.30      575.02     13.96 o 
   7   0  13        0.13       29.23      3.42 o 
   8   0  13        0.54        6.17      2.20 o 
  -8   1  13       12.73       19.52      2.52 o 
  -7   1  13      278.20      333.62      9.01 o 
  -6   1  13      307.88      285.22      8.31 o 
  -5   1  13      115.40      160.32      5.09 o 
  -4   1  13       31.13       79.61      3.66 o 
  -3   1  13        3.56       27.56      1.92 o 
  -2   1  13      696.09     1028.39     16.71 o 
  -1   1  13     4235.22     4035.06     55.51 o 
   0   1  13      151.30      445.98      6.55 o 
   1   1  13     4244.54     4017.96     48.36 o 
   2   1  13      700.99     1048.99     15.01 o 
   3   1  13        3.82       28.28      1.89 o 
   4   1  13       30.92       80.39      3.30 o 
   5   1  13      116.21      155.54      4.85 o 
   6   1  13      307.81      275.42      8.48 o 
   7   1  13      277.94      336.75      8.62 o 
   8   1  13       12.51       22.45      2.19 o 
  -7   2  13       34.69       73.09      4.44 o 
  -6   2  13      525.65      497.07     10.28 o 
  -5   2  13       38.34       69.97      3.70 o 
  -4   2  13      256.05      183.91      5.37 o 
  -3   2  13      489.28      442.83      8.29 o 
  -2   2  13      178.91      216.42      4.69 o 
  -1   2  13       52.84      177.97      6.28 o 
   0   2  13     4708.26     4181.92     52.89 o 
   1   2  13       52.66      180.86      5.00 o 
   2   2  13      177.95      220.01      4.15 o 
   3   2  13      492.96      445.58      6.94 o 
   4   2  13      257.33      179.45      5.31 o 
   5   2  13       38.45       62.97      3.56 o 
   6   2  13      525.16      486.64     13.89 o 
   7   2  13       35.68       72.13      3.93 o 
  -7   3  13      150.93      148.74      4.91 o 
  -6   3  13      338.26      388.56      7.97 o 
  -5   3  13       18.82       68.62      3.75 o 
  -4   3  13      458.82      376.83      8.95 o 
  -3   3  13      235.82      253.44      5.05 o 
  -2   3  13      402.26      414.75      6.33 o 
  -1   3  13      662.22      728.21     11.29 o 
   0   3  13       66.84      196.54      5.53 o 
   1   3  13      659.22      736.36     11.47 o 
   2   3  13      403.75      431.39      6.87 o 
   3   3  13      234.43      255.24      5.17 o 
   4   3  13      454.86      371.41      8.01 o 
   5   3  13       18.99       60.57      3.76 o 
   6   3  13      337.31      407.33      8.51 o 
   7   3  13      149.79      161.84      5.52 o 
  -7   4  13       31.23       41.23      3.23 o 
  -6   4  13       85.46      112.25      4.14 o 
  -5   4  13      471.24      409.34      7.04 o 
  -4   4  13       35.07       92.93      4.46 o 
  -3   4  13      701.09      604.65      9.64 o 
  -2   4  13      253.55      333.83      5.50 o 
  -1   4  13      260.06      236.13      5.33 o 
   0   4  13      340.42      270.03      5.62 o 
   1   4  13      258.72      239.26      4.51 o 
   2   4  13      256.35      336.01      5.46 o 
   3   4  13      699.16      603.58     11.34 o 
   4   4  13       34.27       98.20      4.96 o 
   5   4  13      470.22      423.42      8.02 o 
   6   4  13       85.21      115.96      4.53 o 
   7   4  13       31.94       43.22      3.07 o 
  -7   5  13      200.74      184.38      4.67 o 
  -6   5  13       63.30       55.03      2.74 o 
  -5   5  13      203.90      243.66      4.88 o 
  -4   5  13      568.82      513.93      6.50 o 
  -3   5  13       28.42       35.39      2.60 o 
  -2   5  13      203.06      249.60      5.38 o 
  -1   5  13      845.53      678.77     11.53 o 
   0   5  13        6.30       49.78      3.04 o 
   1   5  13      847.95      689.13     11.83 o 
   2   5  13      203.87      236.25      4.53 o 
   3   5  13       28.12       39.08      2.84 o 
   4   5  13      565.21      527.48      6.78 o 
   5   5  13      203.43      239.85      5.52 o 
   6   5  13       61.75       52.63      2.92 o 
   7   5  13      200.91      197.36      5.33 o 
  -7   6  13       30.95       32.11      3.51 o 
  -6   6  13      143.00      146.08      5.30 o 
  -5   6  13      444.28      405.60      6.72 o 
  -4   6  13      214.73      188.28      3.85 o 
  -3   6  13       74.26      163.74      3.85 o 
  -2   6  13      870.75      786.23     13.75 o 
  -1   6  13      632.10      594.50     12.15 o 
   0   6  13     1073.08     1024.16     23.05 o 
   1   6  13      634.70      595.56     12.55 o 
   2   6  13      870.68      763.06     13.56 o 
   3   6  13       74.54      156.73      4.51 o 
   4   6  13      214.18      202.44      4.49 o 
   5   6  13      448.05      413.46      7.29 o 
   6   6  13      141.89      156.47      5.50 o 
   7   6  13       30.75       30.61      2.40 o 
  -6   7  13       55.88       54.03      2.44 o 
  -5   7  13       29.28       70.07      2.93 o 
  -4   7  13      246.14      245.24      4.73 o 
  -3   7  13      149.14      171.72      3.50 o 
  -2   7  13      612.12      561.73      7.97 o 
  -1   7  13      237.30      211.81      5.93 o 
   0   7  13      117.76      168.92      7.21 o 
   1   7  13      239.93      223.52      7.29 o 
   2   7  13      611.27      562.98      7.12 o 
   3   7  13      148.17      163.85      4.21 o 
   4   7  13      245.79      251.12      5.10 o 
   5   7  13       29.47       76.88      4.05 o 
   6   7  13       56.28       57.77      2.50 o 
  -6   8  13       95.15      103.43      3.32 o 
  -5   8  13       98.45      100.22      3.05 o 
  -4   8  13       72.32       68.09      2.88 o 
  -3   8  13      320.79      418.09      5.65 o 
  -2   8  13      129.45      169.87      4.12 o 
  -1   8  13       89.32      122.31      4.78 o 
   0   8  13      112.03      139.80      4.64 o 
   1   8  13       89.59      133.47      4.66 o 
   2   8  13      130.09      178.26      5.02 o 
   3   8  13      321.17      420.64      9.04 o 
   4   8  13       70.63       66.64      3.33 o 
   5   8  13       97.93       99.21      4.84 o 
   6   8  13       93.91      111.04      4.77 o 
  -5   9  13       63.74       99.89      4.40 o 
  -4   9  13        8.41       31.00      2.46 o 
  -3   9  13      176.62      165.17      4.00 o 
  -2   9  13       88.70      112.36      3.49 o 
  -1   9  13      540.22      470.51      8.46 o 
   0   9  13      165.19      196.68      5.88 o 
   1   9  13      541.31      467.38      8.97 o 
   2   9  13       88.39      108.71      4.97 o 
   3   9  13      175.61      178.11      5.19 o 
   4   9  13        8.51       29.95      2.68 o 
   5   9  13       64.12      111.96      4.06 o 
  -4  10  13      100.41       96.42      3.73 o 
  -3  10  13       12.75       30.78      2.24 o 
  -2  10  13      130.75      139.72      4.03 o 
  -1  10  13       23.66       33.39      2.53 o 
   0  10  13      377.39      322.10      6.91 o 
   1  10  13       24.08       32.71      2.83 o 
   2  10  13      130.08      134.01      6.46 o 
   3  10  13       12.65       37.85      2.52 o 
   4  10  13      101.50      102.53      3.56 o 
   5  10  13       55.34       87.00      4.01 o 
  -3  11  13        0.98        2.64      1.92 o 
  -2  11  13      151.09      170.98      3.93 o 
  -1  11  13       22.73       36.62      2.14 o 
   0  11  13        8.11       24.93      2.29 o 
   1  11  13       22.53       39.85      3.38 o 
   2  11  13      153.02      178.53      5.96 o 
   3  11  13        0.88        6.03      1.95 o 
   4  11  13       25.08       21.58      5.46 o 
  -2  12  13       61.73       68.04      3.48 o 
  -1  12  13       42.86       57.10      3.09 o 
   0  12  13        4.77        6.13      1.83 o 
   1  12  13       42.67       58.94      3.62 o 
   2  12  13       61.43       71.37      5.80 o 
   0   0  14     7235.60    10015.20    172.65 o 
   1   0  14     5078.41     4590.08     58.53 o 
   2   0  14        5.57      272.33      5.79 o 
   3   0  14       22.74       11.15      1.67 o 
   4   0  14      181.38      176.73      4.55 o 
   5   0  14      588.94      477.00      9.65 o 
   6   0  14       20.78       24.79      3.46 o 
   7   0  14      204.05      189.53      6.27 o 
   8   0  14        6.92        5.58      2.42 o 
  -8   1  14       59.47       48.36      7.38 o 
  -7   1  14      342.72      355.96      9.33 o 
  -6   1  14     1418.00     1223.90     23.82 o 
  -5   1  14      238.98      286.33      6.21 o 
  -4   1  14      222.94      205.27      5.58 o 
  -3   1  14      875.06      744.67     12.53 o 
  -2   1  14     1238.13     1263.99     20.34 o 
  -1   1  14     1449.85     1548.80     23.16 o 
   0   1  14     6915.94     6458.89     78.27 o 
   1   1  14     1463.99     1527.40     18.90 o 
   2   1  14     1245.43     1299.78     18.25 o 
   3   1  14      875.43      744.98     11.85 o 
   4   1  14      225.54      200.75      5.15 o 
   5   1  14      239.54      276.70      6.25 o 
   6   1  14     1419.54     1213.58     24.94 o 
   7   1  14      343.19      356.47      8.91 o 
   8   1  14       60.97       64.52      4.65 o 
  -7   2  14      325.00      297.84      8.41 o 
  -6   2  14       39.15       65.92      3.92 o 
  -5   2  14     2338.25     1970.21     28.87 o 
  -4   2  14      189.94      220.31      5.99 o 
  -3   2  14     1026.86     1003.28     16.69 o 
  -2   2  14      235.62      252.37      9.79 o 
  -1   2  14     1920.70     1884.70     26.76 o 
   0   2  14     2797.40     3086.99     39.39 o 
   1   2  14     1924.91     1926.96     27.15 o 
   2   2  14      239.51      258.87      6.05 o 
   3   2  14     1026.74     1012.87     13.82 o 
   4   2  14      191.03      223.80      6.62 o 
   5   2  14     2334.37     1917.26     29.80 o 
   6   2  14       40.08       63.69      3.71 o 
   7   2  14      326.99      313.97      7.88 o 
  -7   3  14       88.38       93.75      3.63 o 
  -6   3  14      974.00      904.75     13.96 o 
  -5   3  14      135.27      145.75      5.31 o 
  -4   3  14     2091.82     1844.45     28.92 o 
  -3   3  14      554.43      664.88     10.75 o 
  -2   3  14     2100.59     1910.46     24.01 o 
  -1   3  14      125.83      232.61      7.17 o 
   0   3  14      327.30      506.62      7.70 o 
   1   3  14      127.68      250.99      6.03 o 
   2   3  14     2102.85     1932.16     26.60 o 
   3   3  14      557.26      660.13     10.63 o 
   4   3  14     2089.27     1856.58     40.93 o 
   5   3  14      135.50      153.07      4.80 o 
   6   3  14      973.41      895.07     15.72 o 
   7   3  14       89.79      112.95      4.94 o 
  -7   4  14       48.82       60.80      2.88 o 
  -6   4  14        9.91       29.39      2.58 o 
  -5   4  14     1315.01     1129.26     15.54 o 
  -4   4  14      745.81      630.09      8.10 o 
  -3   4  14     1573.76     1493.73     25.15 o 
  -2   4  14       72.77      111.94      3.15 o 
  -1   4  14       38.28      100.52      4.85 o 
   0   4  14      489.13      487.60      8.34 o 
   1   4  14       37.62      103.70      3.58 o 
   2   4  14       71.97      114.28      3.02 o 
   3   4  14     1574.89     1476.37     22.05 o 
   4   4  14      747.61      643.69      8.39 o 
   5   4  14     1312.60     1141.94     16.25 o 
   6   4  14        9.98       30.11      2.71 o 
   7   4  14       49.71       70.00      5.39 o 
  -7   5  14       14.88       21.82      2.08 o 
  -6   5  14      138.86      133.34      3.73 o 
  -5   5  14      475.90      420.90      7.39 o 
  -4   5  14      417.56      398.26      5.40 o 
  -3   5  14      197.55      215.40      5.18 o 
  -2   5  14      397.51      400.50      7.00 o 
  -1   5  14      819.05      700.54     12.40 o 
   0   5  14        0.22       31.74      2.88 o 
   1   5  14      819.45      705.92     12.92 o 
   2   5  14      396.67      398.83      6.48 o 
   3   5  14      195.86      215.17      7.48 o 
   4   5  14      419.50      391.77      6.09 o 
   5   5  14      476.84      430.81      7.95 o 
   6   5  14      139.01      133.87      3.62 o 
   7   5  14       14.62       23.24      2.18 o 
  -7   6  14       31.23       47.56      2.70 o 
  -6   6  14       45.89       45.25      2.68 o 
  -5   6  14       24.02       39.37      2.52 o 
  -4   6  14      945.02      888.39     10.65 o 
  -3   6  14     1177.61     1013.33     10.06 o 
  -2   6  14      202.34      234.58      5.26 o 
  -1   6  14      163.50      169.68      5.61 o 
   0   6  14      147.71      189.34      7.31 o 
   1   6  14      165.71      175.00      5.86 o 
   2   6  14      199.96      218.31      9.52 o 
   3   6  14     1180.78     1001.46     12.46 o 
   4   6  14      947.33      886.86     11.94 o 
   5   6  14       23.51       33.58      2.46 o 
   6   6  14       46.09       49.48      2.90 o 
   7   6  14       31.76       53.82      5.19 o 
  -6   7  14      114.22      110.42      3.03 o 
  -5   7  14      261.38      265.10      5.42 o 
  -4   7  14      134.41      139.89      3.64 o 
  -3   7  14      579.06      561.82      6.52 o 
  -2   7  14       77.39       76.33      2.97 o 
  -1   7  14      246.63      237.09      6.36 o 
   0   7  14      540.81      425.52     11.32 o 
   1   7  14      247.28      238.90      6.83 o 
   2   7  14       78.25       70.47      2.88 o 
   3   7  14      576.31      557.34      9.53 o 
   4   7  14      135.55      143.84      4.09 o 
   5   7  14      261.00      270.55      7.55 o 
   6   7  14      114.69      117.04      3.48 o 
  -6   8  14       42.04       35.76      2.87 o 
  -5   8  14       24.64       32.00      2.06 o 
  -4   8  14      121.51      110.53      3.34 o 
  -3   8  14     1085.04      913.13     11.57 o 
  -2   8  14      227.55      231.55      4.84 o 
  -1   8  14       10.81       30.75      2.83 o 
   0   8  14        2.00       17.54      2.41 o 
   1   8  14       11.46       23.86      2.93 o 
   2   8  14      228.45      225.44      5.57 o 
   3   8  14     1084.22      946.54     13.22 o 
   4   8  14      120.94      115.29      3.80 o 
   5   8  14       24.35       34.00      3.01 o 
   6   8  14       42.43       37.91      2.30 o 
  -5   9  14       10.54       28.99      1.96 o 
  -4   9  14      249.28      230.42      4.65 o 
  -3   9  14       42.01       61.85      2.78 o 
  -2   9  14       63.97       79.76      3.00 o 
  -1   9  14       71.29      105.45      4.13 o 
   0   9  14      477.61      356.42      7.36 o 
   1   9  14       70.89      103.62      4.56 o 
   2   9  14       65.25       80.77      3.77 o 
   3   9  14       41.06       58.55      3.19 o 
   4   9  14      249.62      238.43      5.36 o 
   5   9  14       10.31       31.55      2.49 o 
  -4  10  14      270.72      220.11      8.05 o 
  -3  10  14       82.61      111.08      3.90 o 
  -2  10  14        8.16       35.82      2.19 o 
  -1  10  14       70.83       61.48      3.11 o 
   0  10  14        0.31       11.85      2.46 o 
   1  10  14       71.99       56.95      3.25 o 
   2  10  14        7.82       33.56      4.03 o 
   3  10  14       83.67      114.61      3.80 o 
   4  10  14      270.01      214.16      4.74 o 
  -3  11  14       29.67       46.49      2.93 o 
  -2  11  14       82.22       88.71      3.29 o 
  -1  11  14        1.48       10.82      1.64 o 
   0  11  14        1.77       29.18      2.46 o 
   1  11  14        1.56        9.64      2.59 o 
   2  11  14       84.15       82.65      4.62 o 
   3  11  14       30.51       54.36      3.19 o 
  -2  12  14       92.86       74.73      2.68 o 
  -1  12  14       17.89       31.10      1.99 o 
   0  12  14      193.66      166.24      4.79 o 
   1  12  14       17.22       27.79      2.87 o 
   2  12  14       94.17       74.92      3.93 o 
   1   0  15     3904.19     3595.55     48.59 o 
   2   0  15      436.41      501.21      8.39 o 
   3   0  15       79.17       90.55      3.28 o 
   4   0  15      229.23      229.30      5.97 o 
   5   0  15       81.02       90.34      4.10 o 
   6   0  15      227.46      230.88      8.00 o 
   7   0  15      215.30      173.17      6.87 o 
  -7   1  15      338.87      398.97     14.92 o 
  -6   1  15      129.85      164.07      5.88 o 
  -5   1  15      169.93      159.38      4.92 o 
  -4   1  15      179.63      149.50      4.81 o 
  -3   1  15      547.39      615.74     10.76 o 
  -2   1  15      841.94      767.44     11.63 o 
  -1   1  15     3218.08     4070.69     59.04 o 
   0   1  15     1238.78     1299.01     16.70 o 
   1   1  15     3221.90     4037.61     51.67 o 
   2   1  15      850.15      797.14     11.33 o 
   3   1  15      546.57      611.35      9.73 o 
   4   1  15      179.68      149.82      4.19 o 
   5   1  15      169.60      162.69      5.17 o 
   6   1  15      129.67      159.11      6.44 o 
   7   1  15      341.58      390.03      8.40 o 
  -7   2  15       54.92       54.78      3.85 o 
  -6   2  15      453.38      411.92      8.50 o 
  -5   2  15       15.13       53.72      2.98 o 
  -4   2  15      369.67      289.09      6.42 o 
  -3   2  15      518.35      516.36     10.10 o 
  -2   2  15      958.43      878.67     13.66 o 
  -1   2  15     1572.28     1489.66     22.46 o 
   0   2  15     1125.72     1266.14     16.36 o 
   1   2  15     1564.61     1498.07     20.57 o 
   2   2  15      959.63      893.64     12.62 o 
   3   2  15      517.23      525.88      8.35 o 
   4   2  15      368.48      293.86      5.71 o 
   5   2  15       15.73       51.80      3.23 o 
   6   2  15      453.82      412.79      9.37 o 
   7   2  15       53.90       50.32      3.31 o 
  -7   3  15      115.58      117.25      4.18 o 
  -6   3  15      313.16      357.66      7.05 o 
  -5   3  15       35.97       95.42      3.50 o 
  -4   3  15      704.36      563.53      8.82 o 
  -3   3  15      137.54      224.25      4.51 o 
  -2   3  15      927.91      885.50     12.46 o 
  -1   3  15     3799.06     3456.30     51.32 o 
   0   3  15     1243.08     1354.46     18.98 o 
   1   3  15     3806.96     3497.12     46.82 o 
   2   3  15      918.51      886.24     13.36 o 
   3   3  15      138.72      222.60      5.58 o 
   4   3  15      703.95      556.51      7.97 o 
   5   3  15       35.66      100.83      4.34 o 
   6   3  15      313.17      370.93      7.96 o 
   7   3  15      115.51      121.53      4.81 o 
  -7   4  15       44.94       49.94      2.67 o 
  -6   4  15        7.41       19.23      2.22 o 
  -5   4  15      344.94      288.29      6.09 o 
  -4   4  15       50.79      115.69      3.92 o 
  -3   4  15      772.76      709.61     12.26 o 
  -2   4  15      343.00      389.12      6.27 o 
  -1   4  15     1697.49     1658.36     24.57 o 
   0   4  15      182.94      273.83      5.99 o 
   1   4  15     1685.48     1659.06     24.90 o 
   2   4  15      345.78      397.60      6.43 o 
   3   4  15      771.87      696.55     12.42 o 
   4   4  15       50.21      124.46      5.76 o 
   5   4  15      343.29      282.37      6.57 o 
   6   4  15        7.75       17.75      2.37 o 
   7   4  15       44.70       49.25      3.14 o 
  -7   5  15       13.19       27.56      2.27 o 
  -6   5  15      140.77      122.37      3.73 o 
  -5   5  15      120.39      147.73      4.35 o 
  -4   5  15      157.49      129.40      3.17 o 
  -3   5  15      117.11      147.08      4.37 o 
  -2   5  15     1593.96     1351.00     19.13 o 
  -1   5  15       21.43       81.91      3.55 o 
   0   5  15     2033.21     1700.31     29.39 o 
   1   5  15       21.10       78.30      4.28 o 
   2   5  15     1591.91     1358.81     18.10 o 
   3   5  15      117.14      147.89      4.65 o 
   4   5  15      157.06      135.65      3.75 o 
   5   5  15      119.71      152.64      4.13 o 
   6   5  15      140.61      121.73      3.49 o 
   7   5  15       13.24       27.26      2.00 o 
  -6   6  15      106.32      110.83      3.18 o 
  -5   6  15       74.95       62.16      2.90 o 
  -4   6  15       33.68       71.57      2.77 o 
  -3   6  15      287.66      308.66      4.64 o 
  -2   6  15      717.73      621.20      9.41 o 
  -1   6  15      359.37      324.96      8.68 o 
   0   6  15      209.63      213.07      8.70 o 
   1   6  15      353.90      320.45     12.30 o 
   2   6  15      718.27      602.94     13.17 o 
   3   6  15      288.50      306.78      5.87 o 
   4   6  15       33.40       72.14      3.07 o 
   5   6  15       75.28       57.87      2.82 o 
   6   6  15      105.98      112.37      3.19 o 
  -6   7  15       50.59       54.53      2.34 o 
  -5   7  15      134.75      105.42      3.46 o 
  -4   7  15       17.86       44.08      2.37 o 
  -3   7  15      790.64      662.11      8.01 o 
  -2   7  15      128.46      197.78      4.52 o 
  -1   7  15      289.51      308.82      6.50 o 
   0   7  15      102.80      109.56      5.68 o 
   1   7  15      291.56      316.91      7.30 o 
   2   7  15      127.76      192.31      5.53 o 
   3   7  15      791.67      648.96     10.05 o 
   4   7  15       17.92       35.78      2.47 o 
   5   7  15      133.94      116.11      5.06 o 
   6   7  15       51.14       59.58      2.56 o 
  -6   8  15       54.96       56.70      2.80 o 
  -5   8  15       92.78       83.40      3.14 o 
  -4   8  15        0.79       10.29      1.71 o 
  -3   8  15      124.46      164.77      4.08 o 
  -2   8  15      658.49      615.33      8.75 o 
  -1   8  15      119.47      144.22      5.22 o 
   0   8  15      116.79      218.41      5.73 o 
   1   8  15      119.95      139.75      5.17 o 
   2   8  15      657.99      621.64     10.74 o 
   3   8  15      125.13      165.48      4.75 o 
   4   8  15        0.81        9.94      2.26 o 
   5   8  15       92.02       87.33      3.73 o 
   6   8  15       54.55       56.10      2.87 o 
  -5   9  15       12.70       30.81      2.27 o 
  -4   9  15      154.79      141.12      3.79 o 
  -3   9  15       47.09       65.27      2.86 o 
  -2   9  15       46.03       86.23      3.10 o 
  -1   9  15       15.71       40.46      2.90 o 
   0   9  15       10.75       35.71      2.77 o 
   1   9  15       15.87       37.88      3.26 o 
   2   9  15       45.96       87.32      4.10 o 
   3   9  15       46.57       66.51      3.18 o 
   4   9  15      156.10      156.09      4.40 o 
   5   9  15       12.67       26.59      2.35 o 
  -4  10  15        4.47       14.59      2.30 o 
  -3  10  15      396.38      345.63      7.02 o 
  -2  10  15       82.11       99.46      3.28 o 
  -1  10  15       14.92       42.11      2.64 o 
   0  10  15        6.12       15.01      2.39 o 
   1  10  15       15.12       40.26      2.90 o 
   2  10  15       81.85      103.83      5.62 o 
   3  10  15      397.94      348.29      6.62 o 
   4  10  15        4.64       17.65      1.98 o 
  -3  11  15        2.04        6.15      2.14 o 
  -2  11  15      165.73      190.17      5.95 o 
  -1  11  15       91.23      118.16      3.69 o 
   0  11  15        0.00       19.43      2.15 o 
   1  11  15       91.26      119.10      4.75 o 
   2  11  15      166.95      185.67      8.31 o 
   3  11  15        1.99        6.15      2.06 o 
  -2  12  15       67.19       92.52      3.15 o 
  -1  12  15      100.52      101.39      2.97 o 
   0  12  15      101.60       98.52      3.77 o 
   1  12  15      100.81      116.46      5.27 o 
   2  12  15       66.75       97.04      5.88 o 
   0   0  16    13404.25    14049.05    227.48 o 
   1   0  16     1217.65     1240.14     17.57 o 
   2   0  16       49.72       68.32      2.77 o 
   3   0  16       42.48       89.96      2.99 o 
   4   0  16      540.69      438.22      7.75 o 
   5   0  16      254.16      274.66      6.45 o 
   6   0  16      169.54      206.56      7.45 o 
   7   0  16      782.89      779.69     16.32 o 
  -7   1  16       53.49       75.77      4.79 o 
  -6   1  16      344.53      444.94     10.29 o 
  -5   1  16      687.11      644.33     10.74 o 
  -4   1  16      834.99      696.30     11.33 o 
  -3   1  16      216.31      197.20      4.49 o 
  -2   1  16      129.57      122.69      3.12 o 
  -1   1  16     1575.73     1948.63     29.18 o 
   1   1  16     1577.37     1953.09     24.44 o 
   2   1  16      129.97      131.55      3.22 o 
   3   1  16      217.41      196.63      4.32 o 
   4   1  16      839.37      708.60     11.97 o 
   5   1  16      688.80      644.49     12.32 o 
   6   1  16      342.87      460.63     11.51 o 
   7   1  16       52.68       68.62      3.49 o 
  -7   2  16      340.64      397.91     10.35 o 
  -6   2  16       19.28       76.77      3.82 o 
  -5   2  16      236.11      260.41      5.94 o 
  -4   2  16      242.72      306.22      6.75 o 
  -3   2  16      346.03      307.76      6.34 o 
  -2   2  16      341.09      389.44      7.10 o 
  -1   2  16      897.66      926.53     14.96 o 
   0   2  16     2962.07     2815.82     35.07 o 
   1   2  16      906.52      936.69     14.22 o 
   2   2  16      343.36      406.66      6.90 o 
   3   2  16      345.10      300.34      5.36 o 
   4   2  16      243.92      321.11      6.04 o 
   5   2  16      236.57      253.07      6.07 o 
   6   2  16       19.51       83.00      3.91 o 
   7   2  16      339.13      413.36     10.34 o 
  -7   3  16      102.89      104.77      3.69 o 
  -6   3  16       25.82       49.67      3.27 o 
  -5   3  16      774.27      735.30     10.97 o 
  -4   3  16      449.37      414.16      7.46 o 
  -3   3  16      538.26      451.82      8.13 o 
  -2   3  16       55.16      112.36      3.13 o 
  -1   3  16      337.65      503.97      9.23 o 
   0   3  16     2652.52     2589.08     37.08 o 
   1   3  16      338.48      509.90      8.20 o 
   2   3  16       56.52      116.87      3.45 o 
   3   3  16      541.23      455.64      7.64 o 
   4   3  16      453.16      428.14      6.66 o 
   5   3  16      774.67      735.56     11.30 o 
   6   3  16       25.50       51.63      3.17 o 
   7   3  16      101.22      114.24      4.51 o 
  -7   4  16       24.43       26.98      2.15 o 
  -6   4  16       90.38      112.36      3.95 o 
  -5   4  16      194.09      250.74      5.27 o 
  -4   4  16      481.97      445.13      6.04 o 
  -3   4  16      175.20      177.99      4.58 o 
  -2   4  16       10.97       65.17      2.88 o 
  -1   4  16      396.84      369.30      7.17 o 
   0   4  16       91.20      109.45      3.81 o 
   1   4  16      401.70      377.38      7.23 o 
   2   4  16       11.12       63.89      3.57 o 
   3   4  16      176.80      182.79      5.14 o 
   4   4  16      481.79      446.80      6.14 o 
   5   4  16      195.92      256.30      6.28 o 
   6   4  16       90.78      122.90      5.03 o 
   7   4  16       24.84       30.02      2.24 o 
  -7   5  16       13.56       25.53      1.96 o 
  -6   5  16      228.80      230.04      5.41 o 
  -5   5  16      248.90      259.78      5.42 o 
  -4   5  16        2.83       60.89      2.30 o 
  -3   5  16      195.79      207.76      4.14 o 
  -2   5  16      666.11      653.18     10.98 o 
  -1   5  16      190.85      219.01      5.60 o 
   0   5  16       55.17      139.80      9.64 o 
   1   5  16      192.98      229.11      7.49 o 
   2   5  16      674.25      652.86     10.71 o 
   3   5  16      196.64      214.48      4.68 o 
   4   5  16        2.77       51.33      2.48 o 
   5   5  16      248.15      251.11      5.33 o 
   6   5  16      229.71      232.52      4.66 o 
   7   5  16       13.70       24.86      2.01 o 
  -6   6  16       12.43       23.02      1.94 o 
  -5   6  16      232.83      194.85      4.60 o 
  -4   6  16      156.15      149.89      3.69 o 
  -3   6  16      466.14      502.30      6.64 o 
  -2   6  16      652.13      655.45     11.60 o 
  -1   6  16      675.40      620.85     14.48 o 
   0   6  16      101.02       95.07      6.72 o 
   1   6  16      679.13      612.82     15.27 o 
   2   6  16      656.00      625.80     11.07 o 
   3   6  16      469.85      486.59      7.77 o 
   4   6  16      157.20      153.09      4.26 o 
   5   6  16      233.18      198.24      6.19 o 
   6   6  16       12.44       21.85      1.77 o 
  -6   7  16       19.03       17.61      1.77 o 
  -5   7  16        9.24       31.27      2.13 o 
  -4   7  16       47.79       57.13      2.64 o 
  -3   7  16      914.57      733.10      9.18 o 
  -2   7  16      626.33      517.79      7.48 o 
  -1   7  16      283.80      254.34      5.46 o 
   0   7  16      130.45      121.16      6.07 o 
   1   7  16      284.30      255.61      8.05 o 
   2   7  16      629.88      530.16      7.99 o 
   3   7  16      919.86      751.93     11.16 o 
   4   7  16       46.51       51.10      2.92 o 
   5   7  16        9.15       34.78      2.84 o 
   6   7  16       19.72       18.20      1.90 o 
  -6   8  16       33.40       48.87      3.05 o 
  -5   8  16       83.82       70.50      2.64 o 
  -4   8  16      445.22      392.47      6.97 o 
  -3   8  16       86.62      118.60      3.54 o 
  -2   8  16      892.01      760.24     10.82 o 
  -1   8  16      589.90      481.89      8.60 o 
   0   8  16      403.42      459.44      8.88 o 
   1   8  16      593.11      495.02      8.92 o 
   2   8  16      891.44      760.67     11.47 o 
   3   8  16       88.87      125.71      4.60 o 
   4   8  16      447.33      414.24      8.18 o 
   5   8  16       82.72       70.32      3.31 o 
   6   8  16       32.74       48.40      2.88 o 
  -5   9  16        1.15        9.32      2.00 o 
  -4   9  16      104.44      118.35      3.74 o 
  -3   9  16      145.12      145.93      4.24 o 
  -2   9  16       95.01      100.36      3.49 o 
  -1   9  16      263.03      259.93      5.38 o 
   0   9  16      226.30      203.23      5.61 o 
   1   9  16      263.15      255.81      6.37 o 
   2   9  16       95.54      100.29      4.33 o 
   3   9  16      146.03      149.15      4.71 o 
   4   9  16      107.17      123.63      4.16 o 
   5   9  16        1.12        9.32      1.89 o 
  -4  10  16      191.75      192.41      6.07 o 
  -3  10  16       81.26       72.34      3.28 o 
  -2  10  16       93.50      133.85      3.62 o 
  -1  10  16      177.41      167.99      4.69 o 
   0  10  16       81.50      105.76      4.38 o 
   1  10  16      179.13      166.96      5.77 o 
   2  10  16       94.74      139.46      6.27 o 
   3  10  16       81.92       81.73      3.60 o 
   4  10  16      192.58      192.52      4.54 o 
  -3  11  16       61.14       69.97      3.57 o 
  -2  11  16       38.56       34.88      2.18 o 
  -1  11  16       31.41       40.36      2.37 o 
   0  11  16      467.85      443.21     11.54 o 
   1  11  16       32.08       33.81      3.12 o 
   2  11  16       38.95       41.08      3.43 o 
   3  11  16       60.48       69.83      3.90 o 
  -2  12  16       38.09       37.73      4.92 o 
  -1  12  16       35.94       38.28      2.06 o 
   0  12  16       28.61       43.12      2.65 o 
   1  12  16       35.49       37.46      3.59 o 
   1   0  17      682.06     1217.48     17.14 o 
   2   0  17      330.67      358.39      6.16 o 
   3   0  17      223.10      250.46      5.30 o 
   4   0  17      768.10      664.35     13.17 o 
   5   0  17      138.49       95.63      4.03 o 
   6   0  17       92.35       97.76      5.53 o 
   7   0  17        0.37       88.69      3.60 o 
  -7   1  17       76.84       67.98      3.97 o 
  -6   1  17      276.47      294.57      8.27 o 
  -5   1  17      257.23      266.23      6.03 o 
  -4   1  17      245.92      251.04      5.23 o 
  -3   1  17      213.96      239.86      4.92 o 
  -2   1  17     1872.97     1795.52     26.12 o 
  -1   1  17     2713.07     2967.04     42.79 o 
   1   1  17     2720.29     2956.25     37.84 o 
   2   1  17     1874.51     1805.37     24.19 o 
   3   1  17      212.67      241.48      4.96 o 
   4   1  17      246.86      244.96      4.96 o 
   5   1  17      256.88      271.60      6.79 o 
   6   1  17      275.77      305.89      8.73 o 
   7   1  17       77.04       65.83      3.21 o 
  -7   2  17      141.60      122.67      5.07 o 
  -6   2  17       62.92       42.96      2.58 o 
  -5   2  17      322.09      283.67      6.33 o 
  -4   2  17       97.80      141.21      5.35 o 
  -3   2  17     1350.25     1135.09     18.98 o 
  -2   2  17       75.99      153.66      3.80 o 
  -1   2  17      635.45      816.57     13.55 o 
   0   2  17     3643.13     3163.13     38.91 o 
   1   2  17      631.36      823.96     13.35 o 
   2   2  17       78.46      153.86      3.77 o 
   3   2  17     1346.64     1136.92     15.47 o 
   4   2  17       96.70      145.21      4.14 o 
   5   2  17      322.51      302.81      6.94 o 
   6   2  17       63.03       51.53      3.14 o 
   7   2  17      140.13      139.87      5.18 o 
  -7   3  17      174.45      162.09      5.36 o 
  -6   3  17       49.21       53.58      2.92 o 
  -5   3  17        3.33       23.21      2.22 o 
  -4   3  17       25.05       36.91      1.91 o 
  -3   3  17      148.61      170.02      4.42 o 
  -2   3  17     2300.97     2092.84     26.95 o 
  -1   3  17      995.60      917.19     15.22 o 
   0   3  17      141.63      194.59      6.08 o 
   1   3  17     1003.31      918.78     14.63 o 
   2   3  17     2294.59     2112.08     29.20 o 
   3   3  17      148.56      169.07      4.62 o 
   4   3  17       24.83       37.66      2.05 o 
   5   3  17        3.36       21.27      2.45 o 
   6   3  17       49.31       49.15      3.40 o 
   7   3  17      175.37      159.11      5.15 o 
  -7   4  17       95.45       75.11      3.05 o 
  -6   4  17      230.39      207.43      5.17 o 
  -5   4  17      248.83      175.96      4.43 o 
  -4   4  17       29.75       39.18      2.08 o 
  -3   4  17      971.90      854.28     13.44 o 
  -2   4  17      426.37      369.79      6.77 o 
  -1   4  17      335.35      300.24      6.90 o 
   0   4  17     2808.40     2275.65     35.95 o 
   1   4  17      333.72      302.30      8.26 o 
   2   4  17      431.04      355.83      6.82 o 
   3   4  17      969.51      853.82     15.21 o 
   4   4  17       29.09       37.90      2.27 o 
   5   4  17      251.35      185.90      4.64 o 
   6   4  17      232.72      209.14      4.86 o 
   7   4  17       95.12       75.99      2.97 o 
  -7   5  17        8.75       16.76      2.02 o 
  -6   5  17       63.26       49.99      2.73 o 
  -5   5  17       40.63       31.96      2.33 o 
  -4   5  17      491.84      432.78      6.45 o 
  -3   5  17      194.60      231.24      3.86 o 
  -2   5  17      126.38      188.20      6.86 o 
  -1   5  17      695.71      565.79     12.03 o 
   0   5  17       32.97       91.52      4.30 o 
   1   5  17      696.41      549.76     11.71 o 
   2   5  17      125.36      177.31      9.57 o 
   3   5  17      195.11      222.62      4.99 o 
   4   5  17      494.37      442.19      8.09 o 
   5   5  17       41.18       31.02      2.17 o 
   6   5  17       64.15       53.31      2.57 o 
   7   5  17        8.85       19.75      2.09 o 
  -6   6  17       83.70       82.82      3.11 o 
  -5   6  17      147.41      170.43      4.37 o 
  -4   6  17      265.76      333.22      5.36 o 
  -3   6  17      575.71      515.91      6.58 o 
  -2   6  17     1185.17     1009.78     11.65 o 
  -1   6  17      347.25      351.24      8.02 o 
   0   6  17      157.07      184.02      7.43 o 
   1   6  17      346.09      350.86     12.99 o 
   2   6  17     1189.00      994.60     13.44 o 
   3   6  17      573.84      502.62      8.92 o 
   4   6  17      266.46      331.20      6.76 o 
   5   6  17      149.21      186.17      4.79 o 
   6   6  17       84.17       86.37      3.20 o 
  -6   7  17       24.88       34.43      2.23 o 
  -5   7  17       37.54       62.05      2.63 o 
  -4   7  17      297.99      276.04      5.17 o 
  -3   7  17      215.83      239.39      4.51 o 
  -2   7  17       41.88      134.23      4.53 o 
  -1   7  17       19.04       42.13      3.01 o 
   0   7  17      183.98      245.09      7.86 o 
   1   7  17       19.40       43.34      2.92 o 
   2   7  17       41.93      146.51      5.55 o 
   3   7  17      217.68      261.45      5.99 o 
   4   7  17      298.16      274.21      5.77 o 
   5   7  17       36.99       62.90      3.94 o 
   6   7  17       24.93       29.30      2.52 o 
  -5   8  17       79.28       86.89      3.43 o 
  -4   8  17        2.60       22.55      1.94 o 
  -3   8  17      434.63      433.85      7.25 o 
  -2   8  17       85.20      130.56      4.43 o 
  -1   8  17        5.92       34.21      2.61 o 
   0   8  17      130.23      150.82      5.64 o 
   1   8  17        5.91       37.81      2.90 o 
   2   8  17       85.31      139.94      4.47 o 
   3   8  17      435.57      436.63      7.52 o 
   4   8  17        2.75       20.42      2.23 o 
   5   8  17       78.51       96.63      4.19 o 
  -5   9  17      130.71      139.21      4.52 o 
  -4   9  17      110.61      111.87      4.50 o 
  -3   9  17      379.69      295.17      6.15 o 
  -2   9  17      351.00      331.91      5.81 o 
  -1   9  17      143.81      145.73      4.22 o 
   0   9  17      268.43      278.83      6.95 o 
   1   9  17      143.33      137.30      5.00 o 
   2   9  17      352.15      316.38      7.31 o 
   3   9  17      379.87      306.93      5.85 o 
   4   9  17      109.87      117.02      3.94 o 
   5   9  17      130.01      145.39      3.58 o 
  -4  10  17      182.38      178.82      5.69 o 
  -3  10  17       93.48      109.52      4.25 o 
  -2  10  17      225.72      240.40      6.86 o 
  -1  10  17      250.53      215.24      4.61 o 
   0  10  17       11.82       31.77      3.02 o 
   1  10  17      250.90      215.36      6.15 o 
   2  10  17      226.89      236.66      7.41 o 
   3  10  17       94.05      106.58      3.64 o 
   4  10  17      180.29      181.93      4.31 o 
  -3  11  17       42.36       47.20      2.84 o 
  -2  11  17      140.85      117.44      3.27 o 
  -1  11  17       16.54       20.14      1.97 o 
   0  11  17       19.66       29.94      2.95 o 
   1  11  17       16.87       19.07      3.35 o 
   2  11  17      140.47      111.62      4.90 o 
   3  11  17       41.59       46.76      3.64 o 
  -1  12  17        6.71       23.42      2.83 o 
   0  12  17        9.99       22.41      2.11 o 
   1  12  17        6.91       17.28      3.46 o 
   0   0  18      529.87      674.34     13.70 o 
   1   0  18      224.05      326.96      5.94 o 
   2   0  18       26.73       58.23      2.50 o 
   3   0  18       83.37      105.35      3.28 o 
   4   0  18       13.90       34.28      2.07 o 
   5   0  18       40.27      114.92      5.08 o 
   6   0  18      207.56      172.56      6.78 o 
   7   0  18       32.25       67.97      3.24 o 
  -7   1  18       34.07       30.33      2.88 o 
  -6   1  18       16.51       17.25      3.16 o 
  -5   1  18      392.70      294.14      6.25 o 
  -4   1  18      145.82      153.01      3.55 o 
  -3   1  18       12.40       30.03      2.20 o 
  -2   1  18      288.54      251.77      5.11 o 
  -1   1  18       97.71      182.49      4.02 o 
   0   1  18      257.45      290.85      5.03 o 
   1   1  18       95.92      181.78      4.17 o 
   2   1  18      289.38      249.71      4.64 o 
   3   1  18       12.44       24.46      2.10 o 
   4   1  18      146.67      157.18      3.55 o 
   5   1  18      394.92      299.64      7.11 o 
   6   1  18       16.22       15.86      3.14 o 
   7   1  18       34.09       33.61      2.79 o 
  -7   2  18       63.38       74.51      3.93 o 
  -6   2  18      143.12      133.61      4.15 o 
  -5   2  18       49.11       70.85      3.09 o 
  -4   2  18      395.09      348.32      5.59 o 
  -3   2  18      273.01      279.83      6.68 o 
  -2   2  18       94.91      161.95      3.84 o 
  -1   2  18      274.67      294.30      6.94 o 
   0   2  18      864.00     1216.41     15.93 o 
   1   2  18      270.93      277.37      6.11 o 
   2   2  18       93.61      162.48      3.91 o 
   3   2  18      271.96      282.70      6.08 o 
   4   2  18      396.69      346.23      5.99 o 
   5   2  18       48.86       65.78      3.26 o 
   6   2  18      142.50      139.38      4.22 o 
   7   2  18       63.08       69.25      3.88 o 
  -7   3  18       48.09       75.80      3.00 o 
  -6   3  18       41.88       50.31      2.79 o 
  -5   3  18      557.56      474.03      8.15 o 
  -4   3  18      111.78      148.91      3.29 o 
  -3   3  18      342.63      310.49      6.47 o 
  -2   3  18       69.84      147.12      5.45 o 
  -1   3  18      129.38      147.58      4.16 o 
   0   3  18      319.10      240.76      5.47 o 
   1   3  18      128.65      138.50      4.04 o 
   2   3  18       69.29      139.83      4.15 o 
   3   3  18      344.78      317.84      6.70 o 
   4   3  18      110.78      153.91      3.46 o 
   5   3  18      559.14      465.33      9.24 o 
   6   3  18       42.63       51.11      3.40 o 
   7   3  18       48.19       75.95      3.69 o 
  -7   4  18        1.32       11.24      2.88 o 
  -6   4  18       74.54       73.80      3.53 o 
  -5   4  18       26.53       45.31      2.53 o 
  -4   4  18      888.53      801.92      9.88 o 
  -3   4  18      449.81      370.29      6.41 o 
  -2   4  18      460.28      477.41      8.67 o 
  -1   4  18       64.55       77.30      3.40 o 
   0   4  18      162.18      199.77      7.90 o 
   1   4  18       64.67       73.99      3.60 o 
   2   4  18      459.59      463.58      9.33 o 
   3   4  18      447.49      370.62      7.33 o 
   4   4  18      888.72      794.42     10.50 o 
   5   4  18       25.74       47.20      2.56 o 
   6   4  18       74.22       81.16      3.20 o 
   7   4  18        1.29        7.55      1.69 o 
  -7   5  18       37.97       53.01      3.29 o 
  -6   5  18       98.16       97.30      3.44 o 
  -5   5  18       65.88       71.24      3.22 o 
  -4   5  18      713.31      717.63      9.47 o 
  -3   5  18      157.87      195.23      3.61 o 
  -2   5  18      112.61      117.99      5.07 o 
  -1   5  18      386.41      399.18      9.39 o 
   0   5  18     1553.31     1252.96     27.88 o 
   1   5  18      384.17      384.63      9.92 o 
   2   5  18      109.05      109.34      5.77 o 
   3   5  18      157.00      186.18      4.73 o 
   4   5  18      704.92      708.16     11.46 o 
   5   5  18       65.74       74.29      3.20 o 
   6   5  18       96.65       98.68      3.17 o 
  -6   6  18       84.14       80.67      3.11 o 
  -5   6  18      234.64      228.26      6.07 o 
  -4   6  18      224.82      203.38      4.27 o 
  -3   6  18     1402.44     1222.23     13.06 o 
  -2   6  18       66.14      123.21      3.03 o 
  -1   6  18      318.23      275.13      7.34 o 
   0   6  18       36.34       75.42      5.34 o 
   1   6  18      320.76      271.24      6.87 o 
   2   6  18       64.86      130.58      5.67 o 
   3   6  18     1390.70     1227.58     16.58 o 
   4   6  18      224.38      211.67      5.08 o 
   5   6  18      230.33      226.47      4.96 o 
   6   6  18       84.13       83.55      3.51 o 
  -6   7  18      214.03      210.11      4.89 o 
  -5   7  18       87.14       97.50      3.25 o 
  -4   7  18      519.97      462.57      7.11 o 
  -3   7  18      122.84      199.90      4.14 o 
  -2   7  18      126.26      140.32      3.99 o 
  -1   7  18      232.58      255.16      6.17 o 
   0   7  18     1585.65     1431.38     23.51 o 
   1   7  18      232.98      243.28      5.55 o 
   2   7  18      124.12      142.14      4.56 o 
   3   7  18      122.48      198.74      5.27 o 
   4   7  18      512.06      452.64      7.47 o 
   5   7  18       87.60      108.57      5.92 o 
   6   7  18      211.86      204.24      4.41 o 
  -5   8  18       62.18       74.42      3.93 o 
  -4   8  18      123.62      151.73      3.93 o 
  -3   8  18      481.74      419.44      6.95 o 
  -2   8  18      276.80      284.53      5.72 o 
  -1   8  18      194.48      227.52      5.41 o 
   0   8  18       63.51      128.93      5.18 o 
   1   8  18      197.35      221.67      5.82 o 
   2   8  18      276.64      284.15      6.30 o 
   3   8  18      477.07      433.53      7.78 o 
   4   8  18      124.03      164.95      5.14 o 
   5   8  18       62.44       74.68      3.65 o 
  -5   9  18       77.78       72.55      4.14 o 
  -4   9  18       25.50       34.22      2.48 o 
  -3   9  18       44.54       72.42      3.22 o 
  -2   9  18      148.60      166.03      4.19 o 
  -1   9  18       16.08       31.46      2.34 o 
   0   9  18      165.55      230.74      6.43 o 
   1   9  18       16.50       29.64      2.84 o 
   2   9  18      148.05      162.85      5.85 o 
   3   9  18       44.90       79.68      3.25 o 
   4   9  18       24.83       33.29      2.58 o 
   5   9  18       77.82       69.47      3.29 o 
  -4  10  18      150.06      141.33      4.82 o 
  -3  10  18      152.48      168.19      4.78 o 
  -2  10  18       99.26      148.33      4.12 o 
  -1  10  18        2.15       14.33      1.86 o 
   0  10  18       28.26       48.67      3.07 o 
   1  10  18        1.90       12.48      3.15 o 
   2  10  18       99.16      143.18      9.04 o 
   3  10  18      151.28      167.66      4.19 o 
   4  10  18      149.93      138.05      4.26 o 
  -3  11  18      118.95      109.35      4.22 o 
  -2  11  18      119.78       87.29      3.03 o 
  -1  11  18       85.05      101.77      3.08 o 
   0  11  18       53.48       74.52      3.81 o 
   1  11  18       84.44      100.74      7.10 o 
   2  11  18      119.13       87.85      4.29 o 
   3  11  18      119.31      118.71      4.97 o 
  -1  12  18       89.26      101.57      3.34 o 
   0  12  18        1.81       14.49      3.09 o 
   1  12  18       89.69      118.65      6.95 o 
   1   0  19      555.34      480.03      8.08 o 
   2   0  19      416.93      522.33      9.54 o 
   3   0  19      644.17      682.62     11.65 o 
   4   0  19      238.27      201.32      3.63 o 
   5   0  19      171.50      172.81      5.20 o 
   6   0  19       93.09      105.94      5.49 o 
   7   0  19       95.09      101.03      3.62 o 
  -7   1  19       96.93      125.85      4.67 o 
  -6   1  19      260.36      242.35      8.06 o 
  -5   1  19       55.64       59.98      3.38 o 
  -4   1  19       32.09       46.40      2.16 o 
  -3   1  19      189.28      227.99      5.48 o 
  -2   1  19      631.70      594.99     10.52 o 
  -1   1  19      625.00      701.08     11.11 o 
   0   1  19     2407.54     2288.29     27.40 o 
   1   1  19      625.92      702.97     11.48 o 
   2   1  19      627.76      593.29      8.88 o 
   3   1  19      190.04      221.45      5.16 o 
   4   1  19       32.25       49.55      2.23 o 
   5   1  19       55.37       63.25      3.40 o 
   6   1  19      259.97      249.53      6.67 o 
   7   1  19       97.81      132.46      3.92 o 
  -7   2  19       13.38       24.60      2.61 o 
  -6   2  19       17.03       50.75      2.78 o 
  -5   2  19      197.25      195.13      4.61 o 
  -4   2  19       41.23       77.52      2.48 o 
  -3   2  19        9.65       24.36      2.46 o 
  -2   2  19      500.56      503.36      8.77 o 
  -1   2  19      679.63      674.93     11.66 o 
   0   2  19       43.61      107.03      7.24 o 
   1   2  19      676.61      673.28     12.05 o 
   2   2  19      500.86      492.11      9.20 o 
   3   2  19        9.79       30.72      2.44 o 
   4   2  19       40.91       77.40      3.23 o 
   5   2  19      196.13      182.22      5.03 o 
   6   2  19       17.46       45.86      2.73 o 
   7   2  19       12.93       22.94      2.87 o 
  -7   3  19       26.19       35.73      2.41 o 
  -6   3  19       22.38       36.41      2.52 o 
  -5   3  19       31.39       59.38      3.19 o 
  -4   3  19      324.19      294.09      4.72 o 
  -3   3  19      409.30      352.17      7.02 o 
  -2   3  19      779.22      632.61     10.84 o 
  -1   3  19      406.14      411.73      8.07 o 
   0   3  19     1073.84      971.01     17.23 o 
   1   3  19      407.34      402.13      7.73 o 
   2   3  19      777.48      633.52     10.87 o 
   3   3  19      413.05      344.77      7.23 o 
   4   3  19      326.41      283.69      4.93 o 
   5   3  19       31.90       58.95      2.61 o 
   6   3  19       22.78       36.68      2.73 o 
   7   3  19       26.78       30.69      2.60 o 
  -7   4  19      154.17      138.58      4.49 o 
  -6   4  19       19.93       22.60      2.11 o 
  -5   4  19       99.26       80.58      3.39 o 
  -4   4  19       32.48      149.03      6.40 o 
  -3   4  19       54.49       85.40      2.55 o 
  -2   4  19      170.95      244.44      8.91 o 
  -1   4  19      576.48      485.57      9.47 o 
   0   4  19      264.60      263.85      6.86 o 
   1   4  19      572.84      490.48     10.55 o 
   2   4  19      172.76      242.08     11.95 o 
   3   4  19       54.23       87.32      3.24 o 
   4   4  19       32.35      146.24      7.95 o 
   5   4  19       99.03       79.43      3.20 o 
   6   4  19       19.07       22.41      2.00 o 
   7   4  19      153.33      143.83      4.90 o 
  -6   5  19       27.03       25.41      2.11 o 
  -5   5  19       51.47       66.43      3.27 o 
  -4   5  19      324.42      309.19      5.46 o 
  -3   5  19       23.63       62.41      2.26 o 
  -2   5  19      909.62      806.54     11.47 o 
  -1   5  19       71.97       88.71      4.59 o 
   0   5  19      237.64      308.72     10.72 o 
   1   5  19       72.26       84.63      4.68 o 
   2   5  19      905.14      786.52     13.68 o 
   3   5  19       23.85       62.44      2.88 o 
   4   5  19      323.10      311.88      6.37 o 
   5   5  19       51.34       65.58      3.50 o 
   6   5  19       26.33       28.88      2.08 o 
  -6   6  19      102.53      113.77      3.22 o 
  -5   6  19       20.45       36.08      2.32 o 
  -4   6  19       54.04       73.71      2.68 o 
  -3   6  19      156.46      212.56      4.11 o 
  -2   6  19      193.59      191.88      3.75 o 
  -1   6  19      885.11      717.01     14.09 o 
   0   6  19        7.93       62.25      6.12 o 
   1   6  19      882.85      726.77     13.20 o 
   2   6  19      194.87      192.39      6.04 o 
   3   6  19      157.13      212.47      6.28 o 
   4   6  19       53.49       67.15      3.05 o 
   5   6  19       21.20       40.01      2.44 o 
   6   6  19      103.90      119.99      5.11 o 
  -6   7  19       51.13       43.94      3.58 o 
  -5   7  19        9.16       18.37      1.96 o 
  -4   7  19       20.75       37.36      2.44 o 
  -3   7  19      158.18      174.16      4.39 o 
  -2   7  19      163.30      218.39      5.07 o 
  -1   7  19       88.46      123.22      4.41 o 
   0   7  19      808.46      711.93     13.39 o 
   1   7  19       88.22      121.31      4.22 o 
   2   7  19      163.54      215.63      5.37 o 
   3   7  19      156.74      182.65      4.88 o 
   4   7  19       20.32       39.41      2.87 o 
   5   7  19        9.51       22.40      2.34 o 
   6   7  19       50.87       44.33      2.57 o 
  -5   8  19       35.23       56.05      4.43 o 
  -4   8  19        3.76       31.07      2.63 o 
  -3   8  19      132.10      186.85      5.96 o 
  -2   8  19      461.98      432.67      6.82 o 
  -1   8  19      299.42      273.74      5.85 o 
   0   8  19      179.22      252.11      6.58 o 
   1   8  19      300.13      273.21      6.43 o 
   2   8  19      463.12      432.17      8.57 o 
   3   8  19      130.77      194.53      5.83 o 
   4   8  19        3.60       31.59      2.65 o 
   5   8  19       35.57       62.69      2.96 o 
  -5   9  19        8.04       13.30      2.98 o 
  -4   9  19       12.81       32.84      2.58 o 
  -3   9  19       66.15       77.18      3.18 o 
  -2   9  19       42.14       73.43      2.75 o 
  -1   9  19       24.20       44.71      2.65 o 
   0   9  19       12.79       40.76      3.25 o 
   1   9  19       25.12       49.16      3.28 o 
   2   9  19       41.55       63.03      4.69 o 
   3   9  19       66.21       75.32      3.25 o 
   4   9  19       13.06       36.48      2.33 o 
   5   9  19        8.00       14.94      2.30 o 
  -4  10  19        6.22       17.55      2.97 o 
  -3  10  19       50.12       72.59      3.31 o 
  -2  10  19      296.89      275.13      5.22 o 
  -1  10  19      128.61      117.44      3.57 o 
   0  10  19      237.32      241.04      5.81 o 
   1  10  19      128.83      108.40      5.74 o 
   2  10  19      295.58      276.83      7.12 o 
   3  10  19       50.34       74.23      3.38 o 
   4  10  19        6.22       24.15      2.40 o 
  -3  11  19        7.74       16.84      3.61 o 
  -2  11  19       58.60       53.96      2.32 o 
  -1  11  19       46.07       53.42      2.59 o 
   0  11  19       12.30       18.16      2.49 o 
   1  11  19       45.21       43.16      5.32 o 
   2  11  19       58.82       55.12      3.46 o 
   3  11  19        7.58       15.30      4.92 o 
   0   0  20      425.36      454.90      9.38 o 
   1   0  20     1034.67      896.26     13.08 o 
   2   0  20        1.31        8.05      1.70 o 
   3   0  20       20.93       37.29      2.53 o 
   4   0  20      265.42      230.78      4.07 o 
   5   0  20        6.52        7.62      2.11 o 
   6   0  20        5.85       15.53      2.76 o 
   7   0  20       52.17       74.08      3.03 o 
  -7   1  20       20.78       28.34      2.27 o 
  -6   1  20       67.99       70.89      3.68 o 
  -5   1  20       70.56       72.52      3.20 o 
  -4   1  20      104.69       98.94      2.70 o 
  -3   1  20       92.71      145.63      5.83 o 
  -2   1  20       49.80       73.62      3.75 o 
  -1   1  20       35.02       99.74      5.23 o 
   0   1  20     1109.36      955.57     12.88 o 
   1   1  20       34.98       93.96      3.47 o 
   2   1  20       50.19       75.09      2.90 o 
   3   1  20       92.46      137.88      4.12 o 
   4   1  20      104.99       97.35      2.99 o 
   5   1  20       70.50       77.09      3.62 o 
   6   1  20       67.07       77.98      3.66 o 
   7   1  20       20.83       23.74      2.87 o 
  -7   2  20       92.91       80.74      3.79 o 
  -6   2  20      116.85      156.82      5.56 o 
  -5   2  20      218.43      220.57      6.43 o 
  -4   2  20      499.80      404.62      5.82 o 
  -3   2  20      519.95      500.47      9.58 o 
  -2   2  20     1115.92      989.84     15.60 o 
  -1   2  20       93.20      103.05      3.69 o 
   0   2  20       44.55       75.80      3.11 o 
   1   2  20       92.99       96.29      3.82 o 
   2   2  20     1113.12      993.60     16.23 o 
   3   2  20      521.18      483.31      9.50 o 
   4   2  20      502.44      409.49      6.63 o 
   5   2  20      214.31      211.21      5.43 o 
   6   2  20      118.01      154.22      4.65 o 
   7   2  20       94.42       83.10      3.92 o 
  -7   3  20       67.01       61.25      4.70 o 
  -6   3  20       92.77      100.12      4.04 o 
  -5   3  20       41.60       52.53      2.84 o 
  -4   3  20       82.89      146.68      4.51 o 
  -3   3  20      555.24      575.64      9.79 o 
  -2   3  20      120.56      234.86      7.02 o 
  -1   3  20      137.75      166.11      4.59 o 
   0   3  20      818.95      747.30     15.80 o 
   1   3  20      136.30      165.16      6.79 o 
   2   3  20      120.05      233.52      8.10 o 
   3   3  20      556.97      559.85      8.32 o 
   4   3  20       84.86      154.06      5.31 o 
   5   3  20       42.89       50.39      2.54 o 
   6   3  20       92.52      102.90      3.38 o 
   7   3  20       67.59       59.36      4.18 o 
  -7   4  20       67.69       49.50      2.83 o 
  -6   4  20      132.23      159.06      4.25 o 
  -5   4  20       30.96       43.31      2.80 o 
  -4   4  20      684.21      504.25      7.80 o 
  -3   4  20      710.20      629.94      8.07 o 
  -2   4  20      712.20      709.09     11.54 o 
  -1   4  20       43.11       83.85      4.65 o 
   0   4  20      260.57      216.89      6.73 o 
   1   4  20       44.64       80.78      4.66 o 
   2   4  20      716.00      689.72     14.46 o 
   3   4  20      712.39      628.98      9.69 o 
   4   4  20      687.92      529.53      9.98 o 
   5   4  20       29.59       41.90      2.47 o 
   6   4  20      133.03      160.31      3.79 o 
  -6   5  20       47.54       75.51      4.19 o 
  -5   5  20       37.94       40.16      2.76 o 
  -4   5  20       30.90       51.49      2.53 o 
  -3   5  20      966.58      808.98      9.43 o 
  -2   5  20      100.02      156.65      5.94 o 
  -1   5  20      318.43      287.32      8.97 o 
   0   5  20      305.12      285.92     12.56 o 
   1   5  20      318.77      281.48      7.54 o 
   2   5  20       99.01      150.96      5.14 o 
   3   5  20      972.21      811.66     12.63 o 
   4   5  20       32.60       51.75      3.22 o 
   5   5  20       38.37       36.65      2.71 o 
   6   5  20       47.68       80.84      3.19 o 
  -6   6  20       12.50       26.66      2.57 o 
  -5   6  20       32.75       52.11      2.90 o 
  -4   6  20      695.69      564.50      8.19 o 
  -3   6  20      652.29      577.95      7.67 o 
  -2   6  20      359.97      310.99      5.23 o 
  -1   6  20       67.26      113.52      4.53 o 
   0   6  20      112.70      158.21      5.15 o 
   1   6  20       69.60      127.36      4.48 o 
   2   6  20      363.24      308.18      6.00 o 
   3   6  20      655.54      584.83      9.19 o 
   4   6  20      701.15      575.90      9.33 o 
   5   6  20       31.86       57.72      3.26 o 
   6   6  20       12.57       28.54      3.05 o 
  -6   7  20       44.52       51.60      3.88 o 
  -5   7  20        5.81       14.77      1.95 o 
  -4   7  20      141.76      159.96      5.01 o 
  -3   7  20      155.92      146.06      4.35 o 
  -2   7  20      353.12      315.30      6.16 o 
  -1   7  20      246.86      299.37      6.33 o 
   0   7  20       80.77      135.21      5.63 o 
   1   7  20      248.42      298.36      6.47 o 
   2   7  20      357.24      329.03      8.34 o 
   3   7  20      158.44      157.96      4.65 o 
   4   7  20      140.40      169.51      5.11 o 
   5   7  20        6.07        8.99      2.39 o 
   6   7  20       44.57       46.98      3.20 o 
  -5   8  20       61.17       56.34      2.80 o 
  -4   8  20       57.86       69.69      3.34 o 
  -3   8  20      194.04      169.43      4.60 o 
  -2   8  20      834.94      744.30      9.79 o 
  -1   8  20       42.11       63.41      3.59 o 
   0   8  20       27.01       51.86      3.56 o 
   1   8  20       42.01       60.60      3.38 o 
   2   8  20      835.77      736.76     14.52 o 
   3   8  20      197.07      190.35      5.15 o 
   4   8  20       58.86       70.81      3.74 o 
   5   8  20       60.05       57.72      2.78 o 
  -4   9  20        5.15       14.12      2.55 o 
  -3   9  20      227.55      223.56      5.21 o 
  -2   9  20      322.62      256.31      4.91 o 
  -1   9  20      434.71      410.44      6.63 o 
   0   9  20       54.51       66.49      3.88 o 
   1   9  20      435.45      432.73      9.79 o 
   2   9  20      326.77      275.84      7.99 o 
   3   9  20      227.19      218.35      4.85 o 
   4   9  20        4.76       11.21      1.75 o 
  -3  10  20      194.57      171.68      5.38 o 
  -2  10  20      310.11      324.59      5.75 o 
  -1  10  20      192.88      170.62      4.64 o 
   0  10  20       13.11       40.44      2.78 o 
   1  10  20      192.85      172.31      6.49 o 
   2  10  20      310.57      324.76      8.91 o 
   3  10  20      196.37      177.40      5.69 o 
  -2  11  20      219.31      195.01      3.81 o 
  -1  11  20       61.08       67.96      2.70 o 
   0  11  20      256.89      234.80      5.56 o 
   1  11  20       61.74       62.73      3.73 o 
   2  11  20      221.57      186.93      5.48 o 
   1   0  21      175.20      203.99      4.79 o 
   2   0  21       69.55       76.91      3.37 o 
   3   0  21      125.61      171.89      5.07 o 
   4   0  21      788.67      689.91      8.59 o 
   5   0  21       21.02       35.57      2.50 o 
   6   0  21        9.79       13.39      2.22 o 
   7   0  21       78.02      112.61      4.04 o 
  -7   1  21       13.23        7.40      1.79 o 
  -6   1  21       20.39       23.94      2.48 o 
  -5   1  21       20.04       28.98      2.26 o 
  -4   1  21      336.90      322.94      5.08 o 
  -3   1  21     1173.18     1021.72     17.25 o 
  -2   1  21      264.04      322.75      7.02 o 
  -1   1  21       31.49       51.21      2.72 o 
   0   1  21      160.49      199.64      4.27 o 
   1   1  21       31.90       52.73      2.81 o 
   2   1  21      263.21      308.63      6.97 o 
   3   1  21     1177.37     1026.80     15.78 o 
   4   1  21      334.49      332.76      5.36 o 
   5   1  21       19.92       31.91      2.39 o 
   6   1  21       20.93       24.15      2.08 o 
   7   1  21       13.28        9.54      2.30 o 
  -7   2  21       80.11       98.94      3.81 o 
  -6   2  21      127.05      140.82      5.55 o 
  -5   2  21      496.11      467.78      7.65 o 
  -4   2  21      104.09      132.56      4.09 o 
  -3   2  21       45.45      127.08      6.42 o 
  -2   2  21      713.39      707.17     12.56 o 
  -1   2  21      385.49      366.66      7.54 o 
   0   2  21      481.58      433.60      8.73 o 
   1   2  21      383.82      356.07      7.65 o 
   2   2  21      712.14      707.84     13.26 o 
   3   2  21       45.21      119.97      5.19 o 
   4   2  21      103.29      137.76      3.63 o 
   5   2  21      492.01      446.32      7.63 o 
   6   2  21      126.82      137.76      3.74 o 
   7   2  21       79.87       98.64      3.96 o 
  -7   3  21       14.40       26.85      2.23 o 
  -6   3  21       49.49       50.19      3.13 o 
  -5   3  21       59.06       58.74      2.90 o 
  -4   3  21      947.99      846.26     10.45 o 
  -3   3  21      610.12      541.92      7.19 o 
  -2   3  21      499.71      574.10     11.38 o 
  -1   3  21      129.62      137.60      4.41 o 
   0   3  21      836.40      698.24     15.10 o 
   1   3  21      126.31      139.66      4.69 o 
   2   3  21      498.25      548.15     12.07 o 
   3   3  21      609.53      545.28      7.47 o 
   4   3  21      945.70      856.65     12.43 o 
   5   3  21       58.50       52.94      2.76 o 
   6   3  21       48.07       52.71      2.76 o 
   7   3  21       14.24       22.23      2.68 o 
  -6   4  21       97.26       98.04      3.36 o 
  -5   4  21      135.68      139.06      4.41 o 
  -4   4  21      474.62      397.92      6.60 o 
  -3   4  21      350.46      266.99      4.72 o 
  -2   4  21      338.14      312.66      6.40 o 
  -1   4  21      454.30      372.65      8.59 o 
   0   4  21      290.23      253.24      8.67 o 
   1   4  21      454.78      383.60      9.92 o 
   2   4  21      336.12      305.00      8.15 o 
   3   4  21      348.28      261.53      5.45 o 
   4   4  21      477.17      411.88      8.55 o 
   5   4  21      133.87      138.65      5.44 o 
   6   4  21       97.22       99.97      3.57 o 
  -6   5  21       41.39       36.62      2.29 o 
  -5   5  21       34.14       40.04      2.69 o 
  -4   5  21      381.78      385.13      6.86 o 
  -3   5  21      133.20      167.42      4.79 o 
  -2   5  21      342.28      390.07      5.89 o 
  -1   5  21      441.00      394.09     11.35 o 
   0   5  21      168.35      168.95      7.74 o 
   1   5  21      441.43      398.76      8.61 o 
   2   5  21      339.03      392.16      6.63 o 
   3   5  21      132.98      166.94      4.77 o 
   4   5  21      381.79      390.57      7.73 o 
   5   5  21       33.37       43.79      3.18 o 
   6   5  21       40.38       32.81      2.43 o 
  -6   6  21       53.38       61.38      2.82 o 
  -5   6  21       37.87       39.61      2.66 o 
  -4   6  21       60.84       48.30      2.74 o 
  -3   6  21      404.75      381.12      6.28 o 
  -2   6  21      175.66      180.99      4.12 o 
  -1   6  21       12.67       39.23      3.13 o 
   0   6  21        1.01       46.17      3.70 o 
   1   6  21       12.92       38.42      2.94 o 
   2   6  21      175.70      190.78      5.11 o 
   3   6  21      402.75      378.04      6.94 o 
   4   6  21       59.81       50.41      2.95 o 
   5   6  21       38.58       38.25      3.28 o 
   6   6  21       52.65       67.90      3.21 o 
  -5   7  21       59.95       76.12      4.42 o 
  -4   7  21       58.05       55.66      3.78 o 
  -3   7  21       89.61       64.20      2.87 o 
  -2   7  21      109.75      129.51      4.25 o 
  -1   7  21       45.80       51.50      2.97 o 
   0   7  21      540.72      479.43     10.19 o 
   1   7  21       45.94       52.15      3.23 o 
   2   7  21      110.70      135.98      4.55 o 
   3   7  21       88.93       66.53      3.27 o 
   4   7  21       58.77       60.41      3.24 o 
   5   7  21       59.27       82.39      3.52 o 
  -5   8  21      130.23      106.61      5.60 o 
  -4   8  21      103.48      110.78      4.15 o 
  -3   8  21       37.68       72.06      3.37 o 
  -2   8  21      105.63      117.20      3.72 o 
  -1   8  21       60.65       81.50      3.60 o 
   0   8  21      278.94      276.34      6.91 o 
   1   8  21       61.98       78.06      3.77 o 
   2   8  21      105.49      119.07      5.67 o 
   3   8  21       38.25       73.16      3.17 o 
   4   8  21      102.92      113.84      3.76 o 
   5   8  21      131.64      118.18      3.66 o 
  -4   9  21        2.70        6.60      2.25 o 
  -3   9  21       81.11       71.13      3.26 o 
  -2   9  21       37.12       56.45      3.32 o 
  -1   9  21       61.39       79.29      3.65 o 
   0   9  21       78.59       98.54      4.12 o 
   1   9  21       61.50       80.26      4.33 o 
   2   9  21       37.13       52.31      3.68 o 
   3   9  21       81.73       75.70      3.28 o 
   4   9  21        2.70        5.03      1.74 o 
  -3  10  21       36.56       42.61      2.52 o 
  -2  10  21       88.04       89.35      3.21 o 
  -1  10  21       80.93      104.48      3.31 o 
   0  10  21        8.94       35.41      2.80 o 
   1  10  21       82.14      104.08      7.92 o 
   2  10  21       87.66       77.88      4.74 o 
   3  10  21       36.34       39.63      2.86 o 
  -2  11  21       32.77       44.47      2.62 o 
  -1  11  21       40.58       65.62      2.72 o 
   0  11  21       47.10       77.55      4.80 o 
   1  11  21       40.38       65.81      3.58 o 
   2  11  21       33.36       49.26      3.09 o 
   0   0  22     1115.96      935.88     20.45 o 
   1   0  22      144.57      157.56      3.80 o 
   2   0  22      289.70      336.27      8.15 o 
   3   0  22     4927.84     4053.09     53.05 o 
   4   0  22       66.52       61.21      2.47 o 
   5   0  22        0.05       27.76      2.23 o 
   6   0  22       39.70       56.15      2.86 o 
   7   0  22        0.33        4.91      1.71 o 
  -7   1  22       53.96       59.43      2.99 o 
  -6   1  22       14.03       17.55      2.25 o 
  -5   1  22      138.91      125.72      3.86 o 
  -4   1  22      542.14      557.80      7.32 o 
  -3   1  22       93.01      138.67      5.88 o 
  -2   1  22     1654.60     1501.10     25.49 o 
  -1   1  22      194.13      181.60      4.72 o 
   0   1  22       12.37       35.45      2.22 o 
   1   1  22      200.18      192.09      4.97 o 
   2   1  22     1663.26     1489.02     28.14 o 
   3   1  22       93.90      133.92      5.96 o 
   4   1  22      538.70      546.84      8.59 o 
   5   1  22      139.07      126.87      3.71 o 
   6   1  22       14.27       14.56      1.83 o 
   7   1  22       54.67       56.52      3.31 o 
  -7   2  22       36.02       47.00      2.94 o 
  -6   2  22       23.36       28.78      2.44 o 
  -5   2  22      197.87      169.15      4.31 o 
  -4   2  22      384.19      392.19      5.94 o 
  -3   2  22     1824.09     1586.04     17.82 o 
  -2   2  22      793.11      854.58     17.04 o 
  -1   2  22      502.03      475.09      9.14 o 
   0   2  22       10.37       88.85      4.19 o 
   1   2  22      495.95      473.69      8.86 o 
   2   2  22      801.77      851.24     16.67 o 
   3   2  22     1821.54     1580.23     19.91 o 
   4   2  22      383.19      381.60      6.54 o 
   5   2  22      199.07      170.98      4.16 o 
   6   2  22       23.41       28.20      2.42 o 
   7   2  22       35.16       40.44      3.00 o 
  -7   3  22      126.48      133.65      6.22 o 
  -6   3  22       28.37       34.00      2.44 o 
  -5   3  22      289.05      299.41      5.90 o 
  -4   3  22      263.61      364.26      6.73 o 
  -3   3  22      102.53      141.14      4.17 o 
  -2   3  22     1680.63     1382.09     21.47 o 
  -1   3  22      506.94      505.62      9.82 o 
   0   3  22       11.46       24.44      3.19 o 
   1   3  22      513.60      501.80     12.17 o 
   2   3  22     1683.17     1396.29     25.37 o 
   3   3  22      103.45      136.75      5.13 o 
   4   3  22      261.16      367.69      7.82 o 
   5   3  22      287.76      295.92      9.78 o 
   6   3  22       29.00       29.12      2.86 o 
  -6   4  22       70.53       75.81      3.20 o 
  -5   4  22      208.66      243.03      5.42 o 
  -4   4  22      216.15      238.79      5.16 o 
  -3   4  22      149.41      216.05      5.70 o 
  -2   4  22      593.06      580.92      9.06 o 
  -1   4  22      219.81      209.25      6.96 o 
   0   4  22      362.97      436.76     11.82 o 
   1   4  22      217.41      206.85      7.59 o 
   2   4  22      590.76      582.23      8.99 o 
   3   4  22      148.80      222.57      6.32 o 
   4   4  22      215.68      244.71      7.66 o 
   5   4  22      209.43      248.04      6.15 o 
   6   4  22       70.36       81.50      3.45 o 
  -6   5  22      153.41      154.53      4.55 o 
  -5   5  22      142.54      165.28      4.32 o 
  -4   5  22      155.38      167.90      4.46 o 
  -3   5  22       42.43      114.70      5.18 o 
  -2   5  22      500.20      427.20      6.05 o 
  -1   5  22      846.87      696.10     11.83 o 
   0   5  22      265.98      211.77      6.54 o 
   1   5  22      845.27      689.47     10.65 o 
   2   5  22      499.15      420.41      6.71 o 
   3   5  22       41.92      105.50      6.19 o 
   4   5  22      154.90      177.20      5.37 o 
   5   5  22      143.44      182.40      5.20 o 
   6   5  22      152.46      170.54      4.83 o 
  -6   6  22      127.20      131.88      5.01 o 
  -5   6  22       98.74      112.13      3.89 o 
  -4   6  22       70.37       76.12      3.17 o 
  -3   6  22      151.69      147.77      4.07 o 
  -2   6  22      377.04      318.61      5.92 o 
  -1   6  22      688.81      567.35      9.90 o 
   0   6  22      167.93      181.36      5.76 o 
   1   6  22      689.44      550.25     10.02 o 
   2   6  22      374.18      316.18      5.99 o 
   3   6  22      151.13      152.01      4.64 o 
   4   6  22       69.82       81.57      3.97 o 
   5   6  22       97.61      117.01      4.34 o 
   6   6  22      127.24      127.08      4.49 o 
  -5   7  22       67.15       92.91      3.76 o 
  -4   7  22       18.48       29.73      2.43 o 
  -3   7  22      163.61      153.25      4.28 o 
  -2   7  22       46.53       76.46      4.63 o 
  -1   7  22      383.05      315.31      6.31 o 
   0   7  22      795.51      700.72     13.31 o 
   1   7  22      380.88      332.38      7.11 o 
   2   7  22       44.80       66.95      3.42 o 
   3   7  22      162.50      159.00      4.96 o 
   4   7  22       18.26       31.09      2.38 o 
   5   7  22       68.23       96.78      4.60 o 
  -5   8  22        9.74       24.99      2.91 o 
  -4   8  22       48.80       74.14      4.29 o 
  -3   8  22      175.17      165.59      5.66 o 
  -2   8  22       10.27       34.00      2.60 o 
  -1   8  22       86.61      100.96      3.59 o 
   0   8  22      901.92      801.86     14.76 o 
   1   8  22       86.73       95.74      4.12 o 
   2   8  22       10.31       28.52      3.37 o 
   3   8  22      171.48      153.00      4.22 o 
   4   8  22       49.53       77.74      3.14 o 
   5   8  22        9.30       23.94      2.01 o 
  -4   9  22       15.91       16.69      2.68 o 
  -3   9  22       13.10       20.72      2.30 o 
  -2   9  22      189.68      190.44      5.34 o 
  -1   9  22       37.68       66.09      2.87 o 
   0   9  22      330.48      312.21      6.57 o 
   1   9  22       37.95       70.85      4.86 o 
   2   9  22      187.70      189.29      6.10 o 
   3   9  22       13.14       19.18      2.06 o 
   4   9  22       15.24       22.70      2.05 o 
  -3  10  22       82.50       82.65      3.27 o 
  -2  10  22       23.44       34.67      2.30 o 
  -1  10  22      101.12       94.72      3.16 o 
   0  10  22       63.71       61.67      3.27 o 
   1  10  22      100.25       93.17      7.64 o 
   2  10  22       23.55       41.86      4.16 o 
   3  10  22       81.06       84.16      4.02 o 
  -2  11  22      106.08      107.01      4.38 o 
  -1  11  22        8.96        9.97      1.64 o 
   0  11  22       79.91       61.81      3.02 o 
   1  11  22        8.81       12.10      2.08 o 
   2  11  22      105.53      100.98      5.52 o 
   1   0  23        0.00      190.32      4.82 o 
   2   0  23      723.53      766.52     22.00 o 
   3   0  23      105.39      428.99      7.09 o 
   4   0  23       11.48       94.80      4.16 o 
   5   0  23       59.01       71.52      3.34 o 
   6   0  23        4.21        6.66      1.71 o 
   7   0  23        2.07        8.14      2.35 o 
  -7   1  23       33.50       44.03      2.75 o 
  -6   1  23      112.09       88.25      3.84 o 
  -5   1  23      109.80      114.57      3.71 o 
  -4   1  23     2332.74     1907.20     20.85 o 
  -3   1  23      609.34      650.91      9.08 o 
  -2   1  23      813.29      935.88     16.81 o 
  -1   1  23     1934.35     1730.22     26.88 o 
   0   1  23      276.05      229.10      4.98 o 
   1   1  23     1930.96     1759.44     30.61 o 
   2   1  23      812.76      902.71     20.75 o 
   3   1  23      606.71      653.38      8.80 o 
   4   1  23     2338.80     1904.94     24.58 o 
   5   1  23      110.61      115.02      3.62 o 
   6   1  23      110.89       92.33      3.16 o 
   7   1  23       33.33       37.62      3.07 o 
  -7   2  23        2.05        3.92      2.20 o 
  -6   2  23       33.21       38.81      2.77 o 
  -5   2  23      436.72      387.42      6.82 o 
  -4   2  23      234.48      268.03      4.97 o 
  -3   2  23      788.32      714.76      9.51 o 
  -2   2  23      108.31      172.39      4.88 o 
  -1   2  23      290.74      274.14      6.41 o 
   0   2  23        0.21       25.40      3.10 o 
   1   2  23      291.55      282.20      7.29 o 
   2   2  23      109.05      166.67      6.68 o 
   3   2  23      787.90      725.00      9.86 o 
   4   2  23      233.59      269.46      5.69 o 
   5   2  23      441.65      389.60      9.09 o 
   6   2  23       32.29       33.46      2.35 o 
  -6   3  23       74.78       94.34      3.93 o 
  -5   3  23      605.58      557.29      8.93 o 
  -4   3  23      728.82      596.66      8.85 o 
  -3   3  23     1988.15     1752.36     20.04 o 
  -2   3  23      149.60      281.77      5.27 o 
  -1   3  23      248.58      309.76      8.07 o 
   0   3  23      109.67      103.62      5.76 o 
   1   3  23      250.85      301.04      8.53 o 
   2   3  23      151.50      286.72      7.34 o 
   3   3  23     1990.99     1748.37     22.07 o 
   4   3  23      733.01      613.98     10.43 o 
   5   3  23      603.07      554.35     12.66 o 
   6   3  23       75.54       94.56      4.52 o 
  -6   4  23       78.73       93.46      3.32 o 
  -5   4  23      165.04      136.17      4.03 o 
  -4   4  23      361.67      364.63      6.22 o 
  -3   4  23      441.63      436.91      6.92 o 
  -2   4  23      344.48      329.36      5.41 o 
  -1   4  23       63.23       85.24      5.08 o 
   0   4  23        9.14        5.67      2.85 o 
   1   4  23       62.50       89.49      5.30 o 
   2   4  23      343.82      338.78      5.97 o 
   3   4  23      446.05      438.91      7.29 o 
   4   4  23      358.37      354.76      7.40 o 
   5   4  23      165.37      132.73      4.70 o 
   6   4  23       78.25       94.67      4.27 o 
  -6   5  23       71.76       72.65      4.34 o 
  -5   5  23      243.44      212.62      6.26 o 
  -4   5  23       82.42       90.63      3.62 o 
  -3   5  23      104.50      130.92      3.97 o 
  -2   5  23      475.74      377.79      6.08 o 
  -1   5  23       51.55       80.68      3.68 o 
   0   5  23      134.99      182.19      5.94 o 
   1   5  23       51.71       77.06      3.43 o 
   2   5  23      480.70      383.41      6.73 o 
   3   5  23      104.30      126.01      4.25 o 
   4   5  23       82.00       97.72      5.33 o 
   5   5  23      242.51      221.39      5.51 o 
   6   5  23       72.15       75.53      4.22 o 
  -6   6  23      110.74      112.23      5.45 o 
  -5   6  23      239.01      240.19      5.47 o 
  -4   6  23      103.13      111.85      3.75 o 
  -3   6  23      296.37      257.52      5.34 o 
  -2   6  23       37.55       44.89      2.72 o 
  -1   6  23      438.41      378.23      8.01 o 
   0   6  23     1430.38     1132.86     16.21 o 
   1   6  23      440.06      379.50      7.78 o 
   2   6  23       38.07       50.24      2.78 o 
   3   6  23      297.44      272.90      5.43 o 
   4   6  23      102.95      122.50      4.15 o 
   5   6  23      239.28      254.63      6.61 o 
   6   6  23      109.27      103.60      4.35 o 
  -5   7  23       45.72       37.34      2.94 o 
  -4   7  23      139.48      135.48      4.46 o 
  -3   7  23      187.91      184.71      4.59 o 
  -2   7  23      403.62      355.92      6.71 o 
  -1   7  23       35.22       90.75      3.90 o 
   0   7  23       26.15       80.69      4.21 o 
   1   7  23       35.12       87.11      3.94 o 
   2   7  23      403.59      360.98      7.72 o 
   3   7  23      188.87      187.84      4.48 o 
   4   7  23      139.06      141.82      4.38 o 
   5   7  23       45.05       40.73      3.34 o 
  -5   8  23      140.89      136.34     17.50 o 
  -4   8  23       13.21       17.84      2.52 o 
  -3   8  23       81.12      104.05      4.25 o 
  -2   8  23       78.99       93.23      3.49 o 
  -1   8  23      702.74      596.63      8.87 o 
   0   8  23      178.54      261.56      5.77 o 
   1   8  23      701.63      604.93     11.04 o 
   2   8  23       77.88       90.24      5.03 o 
   3   8  23       80.17      103.78      3.81 o 
   4   8  23       13.14       18.48      1.90 o 
   5   8  23      140.97      133.83      4.37 o 
  -4   9  23       88.83       81.59      4.05 o 
  -3   9  23       50.46       51.97      3.16 o 
  -2   9  23      133.61      158.57      3.82 o 
  -1   9  23       83.08       96.22      3.22 o 
   0   9  23        8.48       31.84      2.77 o 
   1   9  23       81.39       99.30      4.99 o 
   2   9  23      135.17      165.58      5.83 o 
   3   9  23       50.07       54.09      3.11 o 
   4   9  23       88.74       73.63      3.10 o 
  -3  10  23        2.20       11.27      1.88 o 
  -2  10  23       46.27       50.98      2.43 o 
  -1  10  23      198.22      201.94      4.21 o 
   0  10  23       20.51       49.65      2.71 o 
   1  10  23      197.58      197.14      6.05 o 
   2  10  23       45.99       50.27      5.72 o 
   3  10  23        2.11        9.59      3.63 o 
  -1  11  23       54.85       66.39      2.71 o 
   0  11  23      143.63      168.31      7.92 o 
   1  11  23       55.15       61.73      3.53 o 
   0   0  24      375.73      404.93     11.60 o 
   1   0  24      815.79      781.48     15.63 o 
   2   0  24      796.32      694.33     14.03 o 
   3   0  24     1038.48      921.64     11.23 o 
   4   0  24      222.34      316.65      5.71 o 
   5   0  24       35.77       33.00      2.53 o 
   6   0  24      423.66      429.96      8.35 o 
  -6   1  24       93.96      102.76      3.50 o 
  -5   1  24      105.56      130.14      3.96 o 
  -4   1  24       19.37       83.87      4.93 o 
  -3   1  24     1719.39     1565.87     17.41 o 
  -2   1  24     1322.08     1229.57     20.09 o 
  -1   1  24      132.08      152.50      5.24 o 
   0   1  24      361.06      324.15      7.13 o 
   1   1  24      131.52      157.35      5.12 o 
   2   1  24     1320.30     1207.18     19.94 o 
   3   1  24     1719.54     1541.92     18.14 o 
   4   1  24       20.43       69.81      6.94 o 
   5   1  24      103.11      122.94      3.72 o 
   6   1  24       93.92      107.19      3.57 o 
  -6   2  24       37.09       61.67      3.41 o 
  -5   2  24      249.73      269.09      5.93 o 
  -4   2  24     1086.69      976.51     12.24 o 
  -3   2  24      301.05      445.36      6.73 o 
  -2   2  24     1599.34     1330.21     16.51 o 
  -1   2  24      164.82      181.68      8.29 o 
   0   2  24      388.96      371.70     11.70 o 
   1   2  24      169.83      187.93      5.68 o 
   2   2  24     1600.47     1303.32     19.15 o 
   3   2  24      300.78      446.00      9.36 o 
   4   2  24     1078.34      969.44     14.44 o 
   5   2  24      247.40      254.80      6.41 o 
   6   2  24       35.74       57.61      4.30 o 
  -6   3  24       45.87       55.82      3.88 o 
  -5   3  24      148.10      183.62      5.04 o 
  -4   3  24      231.59      286.29      5.44 o 
  -3   3  24      538.37      521.41      8.75 o 
  -2   3  24      622.95      621.63      8.24 o 
  -1   3  24      750.11      660.24     15.81 o 
   0   3  24       23.80       38.05      4.06 o 
   1   3  24      749.38      637.83     12.17 o 
   2   3  24      621.33      618.55      8.59 o 
   3   3  24      538.76      515.85      8.98 o 
   4   3  24      233.66      275.51      6.42 o 
   5   3  24      146.30      182.84      5.97 o 
   6   3  24       46.02       57.83      3.28 o 
  -6   4  24       10.28       20.10      1.93 o 
  -5   4  24      236.41      253.80      6.47 o 
  -4   4  24      240.85      231.93      5.03 o 
  -3   4  24      224.11      237.05      5.31 o 
  -2   4  24      835.41      740.35     10.12 o 
  -1   4  24       75.10       68.95      3.19 o 
   0   4  24       24.92       48.68      3.95 o 
   1   4  24       74.28       68.66      3.78 o 
   2   4  24      837.04      747.29     10.40 o 
   3   4  24      226.14      244.84      5.73 o 
   4   4  24      238.50      227.17      5.90 o 
   5   4  24      237.48      262.40      6.18 o 
   6   4  24       10.80       23.93      3.32 o 
  -6   5  24       89.16      110.39      3.99 o 
  -5   5  24      141.32      171.83      4.88 o 
  -4   5  24      233.68      194.59      4.94 o 
  -3   5  24      125.31      147.97      4.04 o 
  -2   5  24      474.37      468.88      7.33 o 
  -1   5  24      392.63      339.38      6.93 o 
   0   5  24        3.14       14.85      2.52 o 
   1   5  24      394.28      347.02      6.56 o 
   2   5  24      474.31      477.90      7.76 o 
   3   5  24      125.46      145.73      4.53 o 
   4   5  24      236.99      208.33      5.32 o 
   5   5  24      142.23      177.38      5.35 o 
   6   5  24       88.22      120.46      4.96 o 
  -5   6  24       27.88       39.90      2.68 o 
  -4   6  24       53.44       74.87      3.48 o 
  -3   6  24      241.11      221.79      4.83 o 
  -2   6  24      528.11      458.80      7.86 o 
  -1   6  24      455.14      380.65      7.69 o 
   0   6  24      101.63      119.20      4.70 o 
   1   6  24      455.09      382.07      7.82 o 
   2   6  24      531.52      456.78      7.51 o 
   3   6  24      242.85      228.64      5.29 o 
   4   6  24       53.47       76.23      3.54 o 
   5   6  24       28.04       38.33      2.86 o 
  -5   7  24       54.14       59.33      3.48 o 
  -4   7  24       33.64       43.11      3.29 o 
  -3   7  24      427.04      375.06      7.51 o 
  -2   7  24       29.29       51.21      3.68 o 
  -1   7  24      420.40      346.54      6.52 o 
   0   7  24       77.36      110.32      4.40 o 
   1   7  24      420.93      351.65      7.68 o 
   2   7  24       29.03       46.12      3.43 o 
   3   7  24      428.82      378.74      6.40 o 
   4   7  24       33.34       42.28      2.82 o 
   5   7  24       53.69       61.94      4.32 o 
  -4   8  24       15.15       25.41      2.81 o 
  -3   8  24       75.06       87.51      3.85 o 
  -2   8  24      235.70      243.22      5.16 o 
  -1   8  24      436.69      425.94      7.08 o 
   0   8  24      573.11      461.26      8.31 o 
   1   8  24      436.07      427.20      9.17 o 
   2   8  24      235.62      232.28      7.08 o 
   3   8  24       75.91       87.70      3.46 o 
   4   8  24       14.76       29.40      2.18 o 
  -4   9  24      148.96      120.62      5.36 o 
  -3   9  24      128.65      128.30      4.21 o 
  -2   9  24       48.38       54.06      2.47 o 
  -1   9  24      229.86      192.35      3.98 o 
   0   9  24      226.06      230.08      5.50 o 
   1   9  24      230.68      200.16      6.44 o 
   2   9  24       47.68       52.55      3.66 o 
   3   9  24      129.54      122.92      4.81 o 
   4   9  24      149.65      129.02      6.17 o 
  -3  10  24      160.35      167.59      9.57 o 
  -2  10  24       26.27       43.12      2.59 o 
  -1  10  24      196.63      203.69      3.87 o 
   0  10  24      980.30      878.06     14.29 o 
   1  10  24      195.70      209.02      6.55 o 
   2  10  24       26.29       42.16      3.37 o 
   3  10  24      161.32      178.26     12.85 o 
   0  11  24      125.99      118.66      4.38 o 
   1   0  25       25.52       40.81      3.56 o 
   2   0  25      331.26      288.57      5.99 o 
   3   0  25      580.20      704.50     10.98 o 
   4   0  25        7.65       43.00      2.65 o 
   5   0  25        0.24        5.13      1.84 o 
   6   0  25       51.21       71.53      3.32 o 
  -6   1  25      190.76      175.90      6.13 o 
  -5   1  25       89.40      102.07      3.84 o 
  -4   1  25       98.22      115.82      3.71 o 
  -3   1  25      168.43      214.78      6.38 o 
  -2   1  25      694.15      632.39      9.51 o 
  -1   1  25       81.94       77.20      4.27 o 
   0   1  25      375.19      305.25     10.15 o 
   1   1  25       84.26       83.64      4.24 o 
   2   1  25      697.39      631.51      9.32 o 
   3   1  25      167.01      212.74      4.98 o 
   4   1  25       97.98      109.21      5.79 o 
   5   1  25       90.26      107.12      3.85 o 
   6   1  25      191.24      193.49      6.46 o 
  -6   2  25      104.87      107.51      5.08 o 
  -5   2  25        0.51       17.99      2.26 o 
  -4   2  25      225.22      201.86      4.51 o 
  -3   2  25      212.41      186.55      4.30 o 
  -2   2  25       87.49      172.58      5.05 o 
  -1   2  25        8.74       57.72      3.81 o 
   0   2  25       16.55       15.95      3.52 o 
   1   2  25        9.27       62.59      3.31 o 
   2   2  25       87.80      173.13      4.33 o 
   3   2  25      213.57      185.25      4.99 o 
   4   2  25      224.28      208.81      5.63 o 
   5   2  25        0.54       17.55      2.65 o 
   6   2  25      105.10      102.34      4.54 o 
  -6   3  25       73.79       78.96      4.06 o 
  -5   3  25      383.13      353.95      8.16 o 
  -4   3  25      163.61      174.34      4.88 o 
  -3   3  25      673.90      634.14      9.46 o 
  -2   3  25      244.86      333.60      5.35 o 
  -1   3  25      359.23      297.74      7.05 o 
   0   3  25      301.39      264.91      7.16 o 
   1   3  25      362.69      304.28      6.39 o 
   2   3  25      243.80      329.33      6.19 o 
   3   3  25      667.95      629.22     10.32 o 
   4   3  25      164.44      174.28      5.29 o 
   5   3  25      383.51      362.68      9.14 o 
   6   3  25       73.97       77.14      3.80 o 
  -6   4  25      121.90      113.12      3.65 o 
  -5   4  25      103.56       86.74      3.91 o 
  -4   4  25      136.90      142.32      4.23 o 
  -3   4  25      543.40      503.64      8.83 o 
  -2   4  25       24.29       43.53      2.41 o 
  -1   4  25       62.95      118.64      4.23 o 
   0   4  25       66.70       50.19      3.63 o 
   1   4  25       64.02      126.36      3.94 o 
   2   4  25       23.34       42.90      2.66 o 
   3   4  25      542.13      503.13      8.62 o 
   4   4  25      137.48      140.20      4.79 o 
   5   4  25      102.50       87.57      3.76 o 
   6   4  25      121.13      115.60      4.22 o 
  -6   5  25       18.18       29.29      2.44 o 
  -5   5  25       15.18       22.85      2.71 o 
  -4   5  25      312.33      331.48      6.69 o 
  -3   5  25       43.78       56.27      2.98 o 
  -2   5  25      660.08      579.03      8.66 o 
  -1   5  25        2.16       12.42      2.41 o 
   0   5  25      108.98      119.19      4.67 o 
   1   5  25        2.07       15.54      2.59 o 
   2   5  25      657.32      566.09      9.14 o 
   3   5  25       42.41       51.85      2.98 o 
   4   5  25      310.30      322.98      6.76 o 
   5   5  25       14.95       26.47      2.70 o 
   6   5  25       18.39       27.32      4.18 o 
  -5   6  25       46.88       62.72      4.20 o 
  -4   6  25        2.76       19.97      2.40 o 
  -3   6  25       85.10       95.03      3.84 o 
  -2   6  25       28.60       47.69      3.06 o 
  -1   6  25       57.60       71.10      3.81 o 
   0   6  25       71.13       72.42      3.72 o 
   1   6  25       56.65       66.61      3.54 o 
   2   6  25       28.04       40.01      2.80 o 
   3   6  25       84.78       90.76      3.84 o 
   4   6  25        2.71       15.45      2.21 o 
   5   6  25       45.97       67.04      3.29 o 
  -5   7  25      191.01      188.20      6.64 o 
  -4   7  25       16.94       21.94      2.22 o 
  -3   7  25       67.17       97.46      3.96 o 
  -2   7  25      274.30      246.66      5.09 o 
  -1   7  25      328.40      318.12      6.18 o 
   0   7  25       13.26       73.03      3.66 o 
   1   7  25      326.29      316.36      7.90 o 
   2   7  25      273.12      238.20      6.16 o 
   3   7  25       66.41       95.90      3.33 o 
   4   7  25       17.28       21.66      2.30 o 
   5   7  25      191.37      191.85      4.98 o 
  -4   8  25      115.58       97.23      4.07 o 
  -3   8  25       80.31      106.33      4.09 o 
  -2   8  25      251.82      259.70      4.87 o 
  -1   8  25      165.52      167.18      4.43 o 
   0   8  25      209.63      218.95      5.78 o 
   1   8  25      164.43      168.71      6.16 o 
   2   8  25      250.75      251.62      7.26 o 
   3   8  25       81.37      103.91      3.81 o 
   4   8  25      115.78       96.32      3.48 o 
  -3   9  25      138.74      134.57      3.86 o 
  -2   9  25       41.25       36.01      2.13 o 
  -1   9  25       71.91       86.63      3.55 o 
   0   9  25        3.10       22.70      2.52 o 
   1   9  25       72.86       91.69      5.46 o 
   2   9  25       41.82       48.18      6.26 o 
   3   9  25      137.10      131.38      4.61 o 
  -2  10  25       43.78       62.12      2.70 o 
  -1  10  25       13.46       26.94      2.14 o 
   0  10  25       19.36       30.31      2.45 o 
   1  10  25       13.20       26.57      3.49 o 
   2  10  25       42.95       55.74      3.08 o 
   0   0  26     1226.30     1101.65     30.93 o 
   1   0  26        1.62       46.39      2.94 o 
   2   0  26      749.33      723.31      9.53 o 
   4   0  26        0.46       12.53      1.98 o 
   5   0  26       80.53      105.27      4.79 o 
   6   0  26       20.16       20.00      2.34 o 
  -6   1  26      155.28      170.32      5.76 o 
  -5   1  26       90.44      101.82      4.06 o 
  -4   1  26      151.20      148.43      4.16 o 
  -3   1  26      701.16      650.54      9.11 o 
  -2   1  26      358.30      331.32      5.92 o 
  -1   1  26      257.92      234.05      6.66 o 
   0   1  26      129.98      209.40      6.20 o 
   1   1  26      256.51      238.29      5.04 o 
   2   1  26      358.34      327.38      6.29 o 
   3   1  26      698.23      647.51      9.56 o 
   4   1  26      156.66      154.54      4.66 o 
   5   1  26       90.18       97.65      4.06 o 
   6   1  26      155.28      167.41      6.61 o 
  -6   2  26        4.14       22.85      2.56 o 
  -5   2  26      162.54      179.47      5.90 o 
  -4   2  26       19.49       35.06      2.32 o 
  -3   2  26      419.75      449.75      7.07 o 
  -2   2  26      551.95      452.50      7.06 o 
  -1   2  26      207.22      228.05      8.04 o 
   0   2  26       48.53       76.44      3.98 o 
   1   2  26      204.50      222.01      5.08 o 
   2   2  26      548.91      453.63      7.85 o 
   3   2  26      425.04      448.66      8.16 o 
   4   2  26       19.71       33.05      3.03 o 
   5   2  26      166.41      185.98      5.86 o 
   6   2  26        4.36       23.17      3.31 o 
  -6   3  26      144.33      148.74      7.06 o 
  -5   3  26       26.66       38.85      2.98 o 
  -4   3  26      273.62      283.15      5.92 o 
  -3   3  26      172.84      180.39      4.91 o 
  -2   3  26      488.02      423.92      7.23 o 
  -1   3  26      210.15      217.40      5.27 o 
   0   3  26       11.03       27.20      2.77 o 
   1   3  26      210.20      216.50      5.19 o 
   2   3  26      487.24      431.10      7.55 o 
   3   3  26      171.31      189.15      5.40 o 
   4   3  26      277.55      301.68      6.52 o 
   5   3  26       26.11       40.61      3.09 o 
   6   3  26      143.39      142.29      4.80 o 
  -6   4  26       40.44       45.41      3.39 o 
  -5   4  26       42.83       51.25      3.40 o 
  -4   4  26      508.08      455.17      8.07 o 
  -3   4  26       14.31       50.08      3.04 o 
  -2   4  26      107.50      158.80      4.57 o 
  -1   4  26      222.61      212.40      5.55 o 
   0   4  26        0.12       15.87      2.60 o 
   1   4  26      223.47      214.40      6.49 o 
   2   4  26      107.67      153.36      4.34 o 
   3   4  26       14.29       47.20      2.94 o 
   4   4  26      510.02      462.70      8.50 o 
   5   4  26       44.44       53.78      2.98 o 
   6   4  26       40.42       41.24      2.78 o 
  -5   5  26       91.79       81.86      3.46 o 
  -4   5  26       11.13       17.28      2.24 o 
  -3   5  26      229.75      229.31      5.28 o 
  -2   5  26       12.49       22.13      2.56 o 
  -1   5  26        9.03       54.09      3.86 o 
   0   5  26      530.39      464.51      9.51 o 
   1   5  26        8.89       40.14      3.03 o 
   2   5  26       12.46       27.87      2.65 o 
   3   5  26      229.58      231.03      5.44 o 
   4   5  26       11.55       19.96      2.34 o 
   5   5  26       90.62       86.81      3.83 o 
  -5   6  26       33.01       36.56      4.01 o 
  -4   6  26      203.94      182.88      5.16 o 
  -3   6  26       93.94      103.15      3.84 o 
  -2   6  26       26.31       66.94      3.29 o 
  -1   6  26      400.48      390.56      8.07 o 
   0   6  26        1.53       18.72      2.51 o 
   1   6  26      402.37      391.31      7.85 o 
   2   6  26       27.21       55.77      3.44 o 
   3   6  26       94.54      111.78      4.17 o 
   4   6  26      202.15      176.42      4.71 o 
   5   6  26       33.00       40.61      2.91 o 
  -5   7  26       31.43       30.60      7.10 o 
  -4   7  26       36.70       44.31      2.93 o 
  -3   7  26      123.19      116.28      4.18 o 
  -2   7  26       19.08       35.48      2.65 o 
  -1   7  26       39.77       74.73      3.60 o 
   0   7  26     1286.64     1144.72     16.33 o 
   1   7  26       40.57       70.19      3.69 o 
   2   7  26       19.02       38.50      3.45 o 
   3   7  26      122.22      111.27      3.65 o 
   4   7  26       36.94       42.65      2.65 o 
   5   7  26       31.24       38.78      2.79 o 
  -4   8  26       57.19       43.73      3.34 o 
  -3   8  26      117.73      113.25      4.00 o 
  -2   8  26       61.78       99.38      3.39 o 
  -1   8  26      158.03      175.79      4.69 o 
   0   8  26        7.31       22.48      2.61 o 
   1   8  26      156.47      174.07      5.16 o 
   2   8  26       62.59       96.92      5.06 o 
   3   8  26      118.02      104.42      3.62 o 
   4   8  26       56.60       39.65      2.32 o 
  -3   9  26       96.52       81.55      3.86 o 
  -2   9  26        9.29       13.37      1.67 o 
  -1   9  26        8.47       23.29      2.13 o 
   0   9  26        2.53       17.01      2.51 o 
   1   9  26        9.05       25.49      3.47 o 
   2   9  26        9.08       18.05      2.63 o 
   3   9  26       95.26       74.20      3.55 o 
  -2  10  26        8.90       22.25      2.15 o 
  -1  10  26       81.73       82.75      2.80 o 
   0  10  26       14.81       40.96      3.06 o 
   1  10  26       82.48       93.37      4.15 o 
   2  10  26        8.58       17.51      3.28 o 
   1   0  27      250.83      215.96      4.73 o 
   2   0  27     1396.61     1322.56     16.62 o 
   3   0  27        0.88       19.31      2.13 o 
   4   0  27       25.08       45.99      2.79 o 
   5   0  27       34.58       52.03      3.22 o 
   6   0  27        5.30       10.05      2.71 o 
  -6   1  27       79.51      103.77      7.45 o 
  -5   1  27       33.83       44.69      3.56 o 
  -4   1  27       14.30       40.17      2.45 o 
  -3   1  27      707.27      663.74      9.84 o 
  -2   1  27      511.94      571.91      8.23 o 
  -1   1  27      142.36      165.63      4.41 o 
   0   1  27      123.92      134.20      4.71 o 
   1   1  27      143.69      163.38      4.25 o 
   2   1  27      513.30      587.40      8.94 o 
   3   1  27      707.05      670.46     10.13 o 
   4   1  27       14.22       43.78      2.98 o 
   5   1  27       34.35       45.29      3.26 o 
   6   1  27       79.27      102.23      5.06 o 
  -6   2  27        5.49        3.84      1.89 o 
  -5   2  27       88.17       97.08      4.11 o 
  -4   2  27       22.08       45.30      2.61 o 
  -3   2  27      115.72      124.98      4.03 o 
  -2   2  27     1946.30     1849.61     23.47 o 
  -1   2  27      829.62      748.11     11.45 o 
   0   2  27      470.07      366.01      6.67 o 
   1   2  27      828.03      739.02      9.69 o 
   2   2  27     1946.65     1866.88     24.71 o 
   3   2  27      116.20      132.83      4.57 o 
   4   2  27       22.07       50.88      3.42 o 
   5   2  27       86.95      105.96      4.74 o 
   6   2  27        5.41        4.35      2.88 o 
  -6   3  27       84.15       89.17      3.32 o 
  -5   3  27        6.07       16.16      2.31 o 
  -4   3  27      284.16      293.39      6.50 o 
  -3   3  27       82.77      110.25      4.88 o 
  -2   3  27      390.60      443.54      7.22 o 
  -1   3  27     1628.63     1335.60     18.63 o 
   0   3  27      769.52      790.16     11.32 o 
   1   3  27     1626.18     1344.93     17.06 o 
   2   3  27      388.36      447.97      7.77 o 
   3   3  27       83.41      105.20      4.19 o 
   4   3  27      282.03      289.20      6.37 o 
   5   3  27        5.90       11.40      2.36 o 
   6   3  27       84.10       85.18      4.03 o 
  -6   4  27       12.36        8.54      2.27 o 
  -5   4  27       64.70       90.19      4.14 o 
  -4   4  27       62.78       71.89      3.34 o 
  -3   4  27      101.36      130.33      4.50 o 
  -2   4  27      324.42      321.43      5.92 o 
  -1   4  27      257.22      273.73      6.38 o 
   0   4  27      944.28      717.81     11.81 o 
   1   4  27      255.07      287.78      5.92 o 
   2   4  27      323.11      308.44      6.22 o 
   3   4  27      100.25      126.58      4.53 o 
   4   4  27       63.24       76.18      3.57 o 
   5   4  27       64.57       98.96      4.07 o 
   6   4  27       12.19       12.05      2.60 o 
  -5   5  27       19.57       38.50      2.47 o 
  -4   5  27       90.78       95.77      3.65 o 
  -3   5  27      117.48      106.21      3.97 o 
  -2   5  27      163.10      215.59      5.49 o 
  -1   5  27      521.66      489.21      8.58 o 
   0   5  27      258.17      356.12      7.10 o 
   1   5  27      520.97      479.14      8.43 o 
   2   5  27      162.84      216.00      5.74 o 
   3   5  27      115.73      111.34      3.95 o 
   4   5  27       90.23      109.81      4.67 o 
   5   5  27       19.42       47.14      2.92 o 
  -5   6  27       41.93       60.56      3.40 o 
  -4   6  27      277.72      268.22      7.22 o 
  -3   6  27       12.27       38.72      2.62 o 
  -2   6  27      289.38      266.21      6.49 o 
  -1   6  27       14.13       76.39      3.75 o 
   0   6  27      136.75      136.09      4.78 o 
   1   6  27       13.46       66.42      3.44 o 
   2   6  27      287.47      259.34      6.37 o 
   3   6  27       12.22       34.10      2.49 o 
   4   6  27      277.06      265.10      5.51 o 
   5   6  27       41.85       64.96      3.25 o 
  -4   7  27       31.08       40.48      2.80 o 
  -3   7  27      107.00      132.87      4.55 o 
  -2   7  27       43.97       61.34      3.06 o 
  -1   7  27       62.12       70.99      3.53 o 
   0   7  27      136.72      179.86     17.20 o 
   1   7  27       62.93       72.22      3.95 o 
   2   7  27       44.01       59.17      3.98 o 
   3   7  27      106.19      137.94      5.57 o 
   4   7  27       31.10       40.37      2.45 o 
  -4   8  27       57.37       59.17      4.06 o 
  -3   8  27       19.68       31.87      2.37 o 
  -2   8  27       47.11       50.85      2.71 o 
  -1   8  27      115.66      112.68      3.85 o 
   0   8  27       98.84      107.58      4.03 o 
   1   8  27      115.82      111.72      4.68 o 
   2   8  27       47.52       54.89      4.02 o 
   3   8  27       19.87       35.53      3.79 o 
   4   8  27       56.43       62.68      3.51 o 
  -3   9  27       17.69       16.30      2.07 o 
  -2   9  27       19.39       20.28      1.87 o 
  -1   9  27       60.07       59.96      2.91 o 
   0   9  27      270.50      220.18      5.95 o 
   1   9  27       59.98       69.14      4.10 o 
   2   9  27       19.04       24.68      2.69 o 
   3   9  27       18.06       17.65      2.48 o 
  -1  10  27      103.65       92.68      3.45 o 
   0  10  27       58.13       61.24      2.97 o 
   1  10  27      102.99       93.05      4.24 o 
   0   0  28     3504.65     2914.61     46.26 o 
   1   0  28       93.19      143.12      4.27 o 
   2   0  28      217.42      235.30      5.26 o 
   3   0  28      421.29      428.05      7.61 o 
   4   0  28       91.39      104.03      3.78 o 
   5   0  28       58.74       61.79      4.57 o 
   6   0  28        1.52       -1.11      2.26 o 
  -6   1  28       47.77       42.77      4.07 o 
  -5   1  28      374.44      357.50      9.82 o 
  -4   1  28      489.16      424.84      7.17 o 
  -3   1  28      288.14      255.58      5.48 o 
  -2   1  28      816.61      779.17     12.25 o 
  -1   1  28      908.90      778.65     11.25 o 
   0   1  28       90.44      211.16      5.12 o 
   1   1  28      911.11      777.05     10.36 o 
   2   1  28      817.75      775.97     11.55 o 
   3   1  28      289.34      259.99      5.81 o 
   4   1  28      488.27      433.64      7.90 o 
   5   1  28      374.70      353.43      8.07 o 
   6   1  28       47.02       38.15      3.31 o 
  -6   2  28       37.60       36.12      2.77 o 
  -5   2  28      108.29      111.05      4.30 o 
  -4   2  28       15.84       46.37      2.89 o 
  -3   2  28      181.00      204.72      4.95 o 
  -2   2  28      331.79      331.00      7.07 o 
  -1   2  28      251.30      296.67      6.25 o 
   0   2  28      301.37      371.29      6.49 o 
   1   2  28      253.05      291.44      5.54 o 
   2   2  28      333.72      354.02      7.88 o 
   3   2  28      178.77      217.38      7.35 o 
   4   2  28       15.43       42.08      3.13 o 
   5   2  28      109.31      123.66      5.62 o 
   6   2  28       38.16       36.40      3.61 o 
  -6   3  28       45.84       60.80      2.74 o 
  -5   3  28        6.34       11.16      2.13 o 
  -4   3  28      216.31      208.97      4.81 o 
  -3   3  28       31.44       53.26      3.26 o 
  -2   3  28       35.24       53.74      3.65 o 
  -1   3  28      312.87      305.16      6.38 o 
   0   3  28      431.35      400.32      7.09 o 
   1   3  28      318.17      308.86      6.24 o 
   2   3  28       34.51       40.74      3.12 o 
   3   3  28       31.91       55.85      3.23 o 
   4   3  28      216.72      215.73      5.78 o 
   5   3  28        6.10       14.17      2.87 o 
   6   3  28       45.23       69.01      4.46 o 
  -5   4  28      114.02      105.93      3.79 o 
  -4   4  28       21.53       51.58      2.81 o 
  -3   4  28      129.24      145.68      4.47 o 
  -2   4  28       35.77       48.08      2.92 o 
  -1   4  28       43.82       65.36      3.41 o 
   0   4  28        5.57       50.45      3.74 o 
   1   4  28       42.50       60.63      3.20 o 
   2   4  28       36.14       53.56      3.23 o 
   3   4  28      128.16      144.72      4.80 o 
   4   4  28       21.26       51.86      2.97 o 
   5   4  28      115.03      119.05      4.82 o 
  -5   5  28       22.83       31.59      3.77 o 
  -4   5  28       30.70       60.09      3.16 o 
  -3   5  28      155.57      168.60      4.88 o 
  -2   5  28       68.51       76.38      3.92 o 
  -1   5  28      179.93      220.86      5.30 o 
   0   5  28      627.22      466.38      8.39 o 
   1   5  28      181.54      221.23      5.88 o 
   2   5  28       70.43       83.77      3.82 o 
   3   5  28      156.32      172.02      4.71 o 
   4   5  28       30.73       66.84      3.34 o 
   5   5  28       23.52       34.33      2.50 o 
  -5   6  28       66.21       66.40      3.47 o 
  -4   6  28       25.08       39.05      2.63 o 
  -3   6  28       12.23       10.09      2.17 o 
  -2   6  28      365.86      352.96      7.25 o 
  -1   6  28       10.46       47.90      3.10 o 
   0   6  28      478.81      468.58      8.33 o 
   1   6  28        9.86       44.16      3.37 o 
   2   6  28      369.93      354.07      7.33 o 
   3   6  28       12.11       12.52      2.06 o 
   4   6  28       24.11       36.97      2.68 o 
   5   6  28       66.23       73.31      3.70 o 
  -4   7  28      229.61      236.97      6.15 o 
  -3   7  28      113.14      130.39      4.14 o 
  -2   7  28       60.68       68.62      3.03 o 
  -1   7  28      258.30      221.52      5.21 o 
   0   7  28      515.27      480.56      8.55 o 
   1   7  28      258.67      225.77      6.34 o 
   2   7  28       61.69       64.27      3.92 o 
   3   7  28      113.71      123.23      3.97 o 
   4   7  28      231.36      225.98      5.13 o 
  -3   8  28      192.87      175.31      4.35 o 
  -2   8  28       72.08       76.46      2.92 o 
  -1   8  28        5.22       27.61      2.38 o 
   0   8  28      473.67      399.20      7.20 o 
   1   8  28        5.21       22.29      3.03 o 
   2   8  28       72.11       74.03      4.23 o 
   3   8  28      195.23      171.12      6.34 o 
  -2   9  28       60.58       62.08      2.42 o 
  -1   9  28      183.80      143.45      4.06 o 
   0   9  28        1.26       12.47      2.41 o 
   1   9  28      183.31      147.95      7.68 o 
   2   9  28       61.01       66.87      3.95 o 
   0  10  28      170.22      134.21      9.16 o 
   1   0  29      564.69      566.51      9.64 o 
   2   0  29       24.84       30.77      2.67 o 
   3   0  29       11.06       39.24      2.81 o 
   4   0  29       82.33       73.00      3.23 o 
   5   0  29        0.84        6.14      2.67 o 
   6   0  29       21.01       31.96      4.10 o 
  -6   1  29      103.51      105.12     11.61 o 
  -5   1  29       57.41       69.13      4.73 o 
  -4   1  29      348.21      317.88      5.86 o 
  -3   1  29       56.43       69.88      3.11 o 
  -2   1  29      223.70      212.44      6.21 o 
  -1   1  29      292.12      260.03      5.79 o 
   0   1  29      166.08      241.00      6.80 o 
   1   1  29      291.51      250.23      5.69 o 
   2   1  29      221.94      203.29      5.50 o 
   3   1  29       56.50       80.90      3.53 o 
   4   1  29      346.75      331.90      7.35 o 
   5   1  29       57.16       66.67      4.02 o 
   6   1  29      102.91      101.53      7.65 o 
  -6   2  29      128.00      129.83      7.11 o 
  -5   2  29        8.47       14.84      2.54 o 
  -4   2  29      103.93      138.66      4.65 o 
  -3   2  29      746.44      632.06      9.78 o 
  -2   2  29      117.22      117.12      4.64 o 
  -1   2  29      177.74      209.52      5.15 o 
   0   2  29     1355.68     1137.99     14.09 o 
   1   2  29      177.19      211.10      5.19 o 
   2   2  29      116.83      122.12      4.31 o 
   3   2  29      744.23      650.18     10.12 o 
   4   2  29      103.41      149.32      6.01 o 
   5   2  29        8.46       12.09      2.76 o 
   6   2  29      128.12      117.42      5.45 o 
  -5   3  29       23.46       23.04      2.34 o 
  -4   3  29      214.41      229.89      5.54 o 
  -3   3  29      248.67      260.06      6.42 o 
  -2   3  29      267.10      249.09      6.12 o 
  -1   3  29      161.70      186.90      5.20 o 
   0   3  29      202.01      236.74      5.05 o 
   1   3  29      162.99      184.99      5.07 o 
   2   3  29      271.75      246.07      6.03 o 
   3   3  29      248.94      271.37      6.10 o 
   4   3  29      214.46      220.43      6.29 o 
   5   3  29       23.37       29.88      3.70 o 
  -5   4  29      155.15      136.56      5.06 o 
  -4   4  29      132.81      148.60      4.43 o 
  -3   4  29      341.34      311.62      6.53 o 
  -2   4  29       47.94       46.59      3.18 o 
  -1   4  29        8.60       47.16      2.98 o 
   0   4  29      315.64      335.09      6.80 o 
   1   4  29        8.28       50.01      2.85 o 
   2   4  29       47.61       40.47      3.07 o 
   3   4  29      343.37      315.06      6.96 o 
   4   4  29      131.21      153.93      4.98 o 
   5   4  29      157.13      149.79      4.98 o 
  -5   5  29       95.56      113.86      3.96 o 
  -4   5  29      135.29      153.08      4.40 o 
  -3   5  29       21.17       30.06      2.49 o 
  -2   5  29      385.82      358.79      9.13 o 
  -1   5  29      303.14      310.72      6.34 o 
   0   5  29      130.12      215.92      5.75 o 
   1   5  29      305.03      307.50      6.44 o 
   2   5  29      387.00      368.94      7.21 o 
   3   5  29       20.98       29.00      2.61 o 
   4   5  29      135.61      153.13      5.76 o 
   5   5  29       96.38      114.18      3.73 o 
  -4   6  29        4.93        4.21      1.96 o 
  -3   6  29       13.10       16.98      2.34 o 
  -2   6  29      270.45      248.67      5.71 o 
  -1   6  29      140.49      125.05      4.05 o 
   0   6  29      164.16      141.82      4.56 o 
   1   6  29      138.77      120.99      5.20 o 
   2   6  29      269.57      251.07      6.65 o 
   3   6  29       13.25       16.94      2.11 o 
   4   6  29        4.94        5.93      1.85 o 
  -4   7  29       69.08       88.16      3.30 o 
  -3   7  29      135.18      142.15      4.03 o 
  -2   7  29      258.86      230.18      6.89 o 
  -1   7  29      168.19      185.64      4.51 o 
   0   7  29        1.02       20.59      2.27 o 
   1   7  29      168.08      192.31      5.58 o 
   2   7  29      258.10      223.41      6.96 o 
   3   7  29      136.10      147.81      4.29 o 
   4   7  29       68.91       86.04      3.34 o 
  -3   8  29       69.85       56.60      2.70 o 
  -2   8  29      272.56      258.01      4.82 o 
  -1   8  29      104.91       90.73      3.82 o 
   0   8  29        0.28       22.50      2.77 o 
   1   8  29      105.54       91.04      4.26 o 
   2   8  29      271.19      254.14      6.52 o 
   3   8  29       69.44       54.08      3.53 o 
  -2   9  29       31.19       35.75      2.10 o 
  -1   9  29       12.73       17.07      1.97 o 
   0   9  29        7.05       22.05      2.27 o 
   1   9  29       12.29       13.98      2.84 o 
   2   9  29       30.94       37.28      3.37 o 
   0   0  30     2846.73     2518.93     43.55 o 
   1   0  30       16.34       26.57      2.52 o 
   2   0  30       53.76       80.19      3.57 o 
   3   0  30      394.16      322.18      7.20 o 
   4   0  30       23.39       22.85      2.56 o 
   5   0  30       61.83       63.05      6.94 o 
   6   0  30       69.73       64.49      5.19 o 
  -5   1  30       14.39       25.09      3.68 o 
  -4   1  30       13.93       13.98      2.39 o 
  -3   1  30       22.92       32.97      2.60 o 
  -2   1  30       29.38       47.76      3.47 o 
  -1   1  30      503.13      493.57      8.01 o 
   0   1  30      845.05      667.00      9.76 o 
   1   1  30      503.00      497.12      8.37 o 
   2   1  30       30.18       46.30      2.97 o 
   3   1  30       23.24       34.85      2.67 o 
   4   1  30       13.96       14.03      2.90 o 
   5   1  30       14.74       15.11      2.81 o 
  -5   2  30       67.95       54.39      3.83 o 
  -4   2  30       24.60       33.97      2.70 o 
  -3   2  30      206.22      225.32      5.17 o 
  -2   2  30      133.83      157.62      5.25 o 
  -1   2  30      529.52      458.95      7.43 o 
   0   2  30      696.62      628.51     10.33 o 
   1   2  30      530.32      464.87      8.90 o 
   2   2  30      133.83      166.56      5.43 o 
   3   2  30      206.45      241.78      5.44 o 
   4   2  30       25.05       31.60      2.80 o 
   5   2  30       67.74       58.43      3.87 o 
  -5   3  30       20.77       36.29      3.02 o 
  -4   3  30       47.65       61.60      3.12 o 
  -3   3  30        2.50       23.22      2.50 o 
  -2   3  30       84.77       96.31      4.29 o 
  -1   3  30      704.34      612.59      9.89 o 
   0   3  30     2496.79     2176.73     24.69 o 
   1   3  30      702.49      605.78      9.62 o 
   2   3  30       84.63       97.74      4.54 o 
   3   3  30        2.66       24.57      2.46 o 
   4   3  30       47.66       64.90      3.40 o 
   5   3  30       22.18       37.98      4.77 o 
  -5   4  30       66.00       59.47      3.39 o 
  -4   4  30        3.63       31.27      2.33 o 
  -3   4  30       80.97       96.11      4.04 o 
  -2   4  30      665.14      574.30      9.78 o 
  -1   4  30      419.73      370.13      6.82 o 
   0   4  30        0.25       39.44      2.89 o 
   1   4  30      418.68      364.39      6.50 o 
   2   4  30      660.96      561.37     10.58 o 
   3   4  30       79.75       98.14      3.90 o 
   4   4  30        3.06       23.52      2.45 o 
   5   4  30       66.39       74.98      3.55 o 
  -5   5  30       95.08      103.77      4.99 o 
  -4   5  30       16.61       13.83      2.00 o 
  -3   5  30      274.04      262.16      6.45 o 
  -2   5  30      298.29      306.35      7.25 o 
  -1   5  30      811.26      725.70     11.17 o 
   0   5  30      286.21      250.24      5.84 o 
   1   5  30      803.01      707.86     11.33 o 
   2   5  30      296.72      294.58      6.87 o 
   3   5  30      274.24      260.48      5.51 o 
   4   5  30       17.15       12.38      2.11 o 
   5   5  30       94.30      105.60      4.02 o 
  -4   6  30       61.31       66.88      3.15 o 
  -3   6  30      215.79      228.08      5.72 o 
  -2   6  30      113.01      106.91      4.44 o 
  -1   6  30      152.67      163.64      4.65 o 
   0   6  30       24.85       41.15      2.96 o 
   1   6  30      151.85      159.65      5.87 o 
   2   6  30      108.77      107.85      4.70 o 
   3   6  30      213.01      236.87      4.96 o 
   4   6  30       60.34       63.78      3.22 o 
  -4   7  30       40.61       49.18      7.65 o 
  -3   7  30      139.91      140.03      4.58 o 
  -2   7  30      328.54      321.83      7.23 o 
  -1   7  30       48.72       55.78      3.12 o 
   0   7  30       10.24       13.06      2.05 o 
   1   7  30       46.53       57.66      3.87 o 
   2   7  30      327.62      309.28      7.62 o 
   3   7  30      142.21      141.64      4.89 o 
   4   7  30       41.28       45.58      3.49 o 
  -3   8  30        5.75       13.11      1.78 o 
  -2   8  30       39.41       56.15      2.65 o 
  -1   8  30      121.99      145.46      4.38 o 
   0   8  30        6.90       17.80      2.63 o 
   1   8  30      123.25      140.22      4.88 o 
   2   8  30       38.38       62.76      5.36 o 
   3   8  30        5.42       12.52      2.62 o 
  -1   9  30       31.91       39.60      2.40 o 
   0   9  30        9.58       26.44      2.32 o 
   1   9  30       31.57       32.46      2.67 o 
   1   0  31      846.98      764.34     10.97 o 
   2   0  31       18.89       18.39      2.74 o 
   3   0  31      210.14      237.39      6.07 o 
   4   0  31       33.43       38.02      3.14 o 
   5   0  31        0.38       -0.27      2.30 o 
  -5   1  31       26.17       34.09      3.79 o 
  -4   1  31       76.60       91.46      3.97 o 
  -3   1  31        4.06       14.11      2.31 o 
  -2   1  31      148.45      126.93      8.30 o 
  -1   1  31      370.71      416.44      7.11 o 
   0   1  31      231.90      268.52      5.65 o 
   1   1  31      372.30      405.72      7.11 o 
   2   1  31      148.26      131.57      4.96 o 
   3   1  31        4.42       10.82      2.22 o 
   4   1  31       76.26       90.16      4.62 o 
   5   1  31       25.74       35.65      3.21 o 
  -5   2  31      100.75       88.36     10.78 o 
  -4   2  31      231.85      214.59      5.46 o 
  -3   2  31       93.24      106.89      3.87 o 
  -2   2  31       59.50       63.73      3.53 o 
  -1   2  31      367.70      318.91      5.91 o 
   0   2  31      236.28      343.33      6.08 o 
   1   2  31      368.57      320.79      6.20 o 
   2   2  31       59.30       65.64      3.66 o 
   3   2  31       93.65      105.45      3.97 o 
   4   2  31      232.37      217.16      5.98 o 
   5   2  31      101.24       91.88      4.49 o 
  -5   3  31       19.99       19.38      3.31 o 
  -4   3  31      229.52      227.56      5.22 o 
  -3   3  31      223.17      215.11      5.46 o 
  -2   3  31       92.86       97.86      4.55 o 
  -1   3  31      324.92      342.27      6.48 o 
   0   3  31      122.64      116.18      3.82 o 
   1   3  31      326.47      333.93      6.25 o 
   2   3  31       91.94       97.44      4.50 o 
   3   3  31      222.32      216.68      5.48 o 
   4   3  31      231.22      227.47      5.67 o 
   5   3  31       20.31       18.76      2.64 o 
  -5   4  31       50.00       79.82      4.32 o 
  -4   4  31      187.07      185.42      6.08 o 
  -3   4  31       37.01       38.35      2.97 o 
  -2   4  31      162.08      150.44      4.92 o 
  -1   4  31      161.01      218.27      5.89 o 
   0   4  31       31.03       48.73      3.09 o 
   1   4  31      161.52      222.46      5.08 o 
   2   4  31      161.93      149.36      5.33 o 
   3   4  31       37.11       40.96      2.80 o 
   4   4  31      188.72      180.80      4.83 o 
   5   4  31       49.63       79.91      3.82 o 
  -4   5  31        6.40       11.44      1.84 o 
  -3   5  31      143.95      143.61      4.87 o 
  -2   5  31       65.08       86.85      4.13 o 
  -1   5  31      137.47      138.78      4.23 o 
   0   5  31       10.14       27.72      2.59 o 
   1   5  31      138.26      133.41      4.98 o 
   2   5  31       65.36       84.95      4.38 o 
   3   5  31      143.67      147.29      4.45 o 
   4   5  31        6.82       18.15      2.07 o 
  -4   6  31      161.69      161.45      4.89 o 
  -3   6  31       11.94       20.93      2.34 o 
  -2   6  31      273.54      286.02      7.79 o 
  -1   6  31      215.31      222.06      4.78 o 
   0   6  31       97.94      122.25      4.07 o 
   1   6  31      214.79      228.99      6.86 o 
   2   6  31      273.80      272.58      7.98 o 
   3   6  31       11.98       22.97      2.19 o 
   4   6  31      160.42      156.90      4.66 o 
  -3   7  31      114.62      119.46      3.45 o 
  -2   7  31       45.27       44.46      3.23 o 
  -1   7  31       41.06       46.25      3.41 o 
   0   7  31      120.21      117.90      3.92 o 
   1   7  31       41.08       52.47      3.84 o 
   2   7  31       45.52       49.82      3.89 o 
   3   7  31      115.11      117.35      4.43 o 
  -2   8  31      100.51      122.30      3.49 o 
  -1   8  31      228.50      218.86      5.01 o 
   0   8  31        0.08       21.96      2.89 o 
   1   8  31      229.17      207.91      5.29 o 
   2   8  31      100.22      123.69      6.07 o 
  -1   9  31       17.96       12.15      2.16 o 
   0   9  31      241.98      198.23      6.10 o 
   1   9  31       17.85       10.33      2.25 o 
   0   0  32      638.43      603.37     14.39 o 
   1   0  32      926.98      927.73     12.71 o 
   2   0  32       64.95       92.85      4.15 o 
   3   0  32        3.17       16.79      2.58 o 
   4   0  32       61.77       52.09      3.58 o 
   5   0  32       47.05       61.42      5.85 o 
  -5   1  32       57.77       83.23      5.82 o 
  -4   1  32       11.24       22.33      2.83 o 
  -3   1  32      237.50      220.26      5.78 o 
  -2   1  32      298.82      282.97      8.19 o 
  -1   1  32       13.26       35.46      2.56 o 
   0   1  32      403.52      591.80      9.26 o 
   1   1  32       12.96       34.15      2.58 o 
   2   1  32      297.90      269.75      6.43 o 
   3   1  32      237.82      218.41      5.80 o 
   4   1  32       11.22       26.16      2.99 o 
   5   1  32       58.30       83.51      4.15 o 
  -5   2  32      172.26      200.81      7.42 o 
  -4   2  32       38.49       46.33      3.39 o 
  -3   2  32       58.68       60.74      3.12 o 
  -2   2  32       69.96      100.90      4.79 o 
  -1   2  32      134.51      194.02      4.71 o 
   0   2  32      470.45      471.31      7.99 o 
   1   2  32      134.02      184.73      5.16 o 
   2   2  32       70.95       97.24      4.22 o 
   3   2  32       58.99       60.01      3.21 o 
   4   2  32       39.41       45.37      3.14 o 
   5   2  32      172.46      195.98      5.94 o 
  -5   3  32      331.09      323.26      9.68 o 
  -4   3  32       29.15       54.38      2.97 o 
  -3   3  32       51.44       62.09      3.00 o 
  -2   3  32       18.87       20.24      2.83 o 
  -1   3  32      173.75      182.55      4.78 o 
   0   3  32        0.78       19.92      2.20 o 
   1   3  32      171.66      178.94      5.07 o 
   2   3  32       18.58       20.74      2.82 o 
   3   3  32       51.69       57.02      3.14 o 
   4   3  32       28.52       57.68      3.04 o 
   5   3  32      335.22      322.62      8.03 o 
  -4   4  32      342.83      326.61      6.67 o 
  -3   4  32       23.33       33.92      2.92 o 
  -2   4  32       77.49       81.50      4.06 o 
  -1   4  32       63.57       47.48      2.85 o 
   0   4  32      538.19      515.64      8.40 o 
   1   4  32       63.17       46.39      3.06 o 
   2   4  32       76.14       82.58      3.99 o 
   3   4  32       23.05       35.50      2.59 o 
   4   4  32      344.88      334.67      6.47 o 
   5   4  32       10.63       13.93      4.10 o 
  -4   5  32      192.72      193.69      4.48 o 
  -3   5  32       42.08       57.54      3.37 o 
  -2   5  32      168.37      176.98      5.87 o 
  -1   5  32      443.50      406.27      6.96 o 
   0   5  32        0.07        8.34      2.16 o 
   1   5  32      441.65      383.86      7.65 o 
   2   5  32      169.41      189.95      7.73 o 
   3   5  32       41.42       55.82      3.12 o 
   4   5  32      191.20      197.98      4.70 o 
  -4   6  32       34.69       60.67      5.93 o 
  -3   6  32      399.54      397.28      7.28 o 
  -2   6  32      147.09      136.86      6.14 o 
  -1   6  32        7.66       16.47      2.25 o 
   0   6  32      146.48      134.01      4.00 o 
   1   6  32        8.08       17.97      2.77 o 
   2   6  32      143.03      144.93      5.30 o 
   3   6  32      399.60      398.29      8.71 o 
   4   6  32       33.23       45.31      3.11 o 
  -3   7  32       53.64       61.75      3.00 o 
  -2   7  32       44.14       51.52      3.15 o 
  -1   7  32       86.65       93.56      4.15 o 
   0   7  32       27.75       38.52      3.44 o 
   1   7  32       86.85      101.05      4.75 o 
   2   7  32       44.99       52.43      3.08 o 
   3   7  32       53.27       57.54      3.45 o 
  -2   8  32       49.79       54.88      2.79 o 
  -1   8  32       46.46       58.99      2.91 o 
   0   8  32       38.75       47.67      3.14 o 
   1   8  32       46.09       61.14      3.07 o 
   2   8  32       50.61       44.75      2.61 o 
   1   0  33        7.93       12.01      2.14 o 
   2   0  33        2.64       11.08      2.44 o 
   3   0  33       87.49       94.15      4.25 o 
   4   0  33       13.16       19.36      2.67 o 
   5   0  33       20.04       22.34      3.82 o 
  -5   1  33       19.76       29.06      3.69 o 
  -4   1  33       13.79       18.89      2.36 o 
  -3   1  33       15.35       16.74      2.64 o 
  -2   1  33      255.16      223.22      6.21 o 
  -1   1  33      231.31      200.36      4.91 o 
   0   1  33      136.28      149.23      4.71 o 
   1   1  33      231.94      204.29      5.08 o 
   2   1  33      252.64      219.80      5.88 o 
   3   1  33       14.80       14.14      2.31 o 
   4   1  33       13.85       20.02      2.87 o 
   5   1  33       19.70       27.22      2.92 o 
  -5   2  33       53.17       68.29      3.90 o 
  -4   2  33       14.59       28.77      2.88 o 
  -3   2  33       94.11      104.22      3.70 o 
  -2   2  33      163.27      185.32      6.91 o 
  -1   2  33       25.61       38.36      2.55 o 
   0   2  33       54.49       60.28      3.10 o 
   1   2  33       25.38       43.73      3.24 o 
   2   2  33      161.18      172.53      5.79 o 
   3   2  33       92.57       95.68      3.77 o 
   4   2  33       14.99       32.09      4.19 o 
   5   2  33       51.92       70.88      4.03 o 
  -5   3  33      147.72      156.10      9.29 o 
  -4   3  33       29.62       25.62      2.54 o 
  -3   3  33      152.60      164.27      4.29 o 
  -2   3  33       30.51       38.63      3.25 o 
  -1   3  33       53.58       63.60      3.10 o 
   0   3  33        0.92        4.73      1.91 o 
   1   3  33       52.92       61.02      3.39 o 
   2   3  33       30.69       39.25      3.63 o 
   3   3  33      151.66      164.97      4.55 o 
   4   3  33       28.69       25.87      2.31 o 
   5   3  33      149.20      144.69     13.12 o 
  -4   4  33      527.28      550.33      9.37 o 
  -3   4  33       30.05       34.66      3.14 o 
  -2   4  33      197.70      204.51      5.63 o 
  -1   4  33       68.90       78.35      3.30 o 
   0   4  33       15.00       20.68      2.45 o 
   1   4  33       69.85       72.15      3.43 o 
   2   4  33      198.12      208.18      6.70 o 
   3   4  33       29.53       31.79      2.51 o 
   4   4  33      528.63      543.49      9.56 o 
  -4   5  33       35.21       33.39      2.70 o 
  -3   5  33       89.56      106.50      4.25 o 
  -2   5  33      192.01      194.77      6.90 o 
  -1   5  33        3.95        7.83      2.14 o 
   0   5  33      134.21      142.18      4.27 o 
   1   5  33        3.94        3.60      2.44 o 
   2   5  33      191.44      194.10      6.56 o 
   3   5  33       89.76      107.69      3.90 o 
   4   5  33       35.05       30.86      2.64 o 
  -3   6  33        4.37       19.36      2.16 o 
  -2   6  33       54.35       77.14      3.87 o 
  -1   6  33        3.90        8.65      2.35 o 
   0   6  33        1.40        5.10      1.98 o 
   1   6  33        4.19        6.06      2.47 o 
   2   6  33       54.64       70.55      3.48 o 
   3   6  33        4.28       14.63      2.67 o 
  -3   7  33       66.04       86.89      7.38 o 
  -2   7  33       40.71       54.81      2.86 o 
  -1   7  33       56.16       71.40      3.24 o 
   0   7  33       16.01       23.11      2.60 o 
   1   7  33       55.61       73.94      3.69 o 
   2   7  33       41.18       56.70      3.01 o 
   3   7  33       65.67       72.46      5.58 o 
  -1   8  33       13.19       20.17      4.37 o 
   0   8  33       16.50       13.95      2.37 o 
   1   8  33       12.99       17.68      2.22 o 
   0   0  34       10.87       13.93      3.69 o 
   1   0  34       95.25       84.95      3.59 o 
   2   0  34      418.68      472.83     10.09 o 
   3   0  34       74.31       96.74      5.10 o 
   4   0  34       37.74       40.28      2.97 o 
   5   0  34      221.42      190.46      7.59 o 
  -5   1  34      115.15      119.73      4.72 o 
  -4   1  34        6.43       12.85      2.33 o 
  -3   1  34      243.05      239.83      5.66 o 
  -2   1  34       40.04       53.73      4.04 o 
  -1   1  34      182.99      198.34      5.13 o 
   0   1  34      163.39      164.37      4.94 o 
   1   1  34      186.80      186.45      5.07 o 
   2   1  34       39.53       57.90      3.58 o 
   3   1  34      246.26      250.98      5.73 o 
   4   1  34        6.13       23.27      6.77 o 
   5   1  34      115.49      119.96      5.76 o 
  -4   2  34       95.62       97.24      5.17 o 
  -3   2  34       61.05       78.33      3.30 o 
  -2   2  34      373.32      360.87      7.55 o 
  -1   2  34       39.39       67.60      3.17 o 
   0   2  34      152.40      169.81      4.83 o 
   1   2  34       39.80       64.80      3.77 o 
   2   2  34      376.41      363.64      8.33 o 
   3   2  34       60.09       82.87      3.42 o 
   4   2  34       95.05       99.73      4.19 o 
  -4   3  34        8.23       19.45      2.32 o 
  -3   3  34       97.78      119.41      4.19 o 
  -2   3  34       44.12       63.40      3.66 o 
  -1   3  34      228.36      228.98      5.63 o 
   0   3  34       56.95       67.10      3.01 o 
   1   3  34      228.91      224.15      5.87 o 
   2   3  34       43.46       67.97      3.97 o 
   3   3  34       98.75      121.83      4.04 o 
   4   3  34        8.48       16.96      2.18 o 
  -4   4  34        8.94       19.58      2.04 o 
  -3   4  34       58.82       58.22      3.26 o 
  -2   4  34      138.84      141.63      5.19 o 
  -1   4  34       22.33       50.22      2.84 o 
   0   4  34      419.73      384.90      6.82 o 
   1   4  34       23.17       53.50      4.11 o 
   2   4  34      139.76      140.47      5.41 o 
   3   4  34       58.00       58.44      3.18 o 
   4   4  34        8.55       19.90      1.99 o 
  -4   5  34        7.97       19.67      4.37 o 
  -3   5  34      109.50      118.16      4.02 o 
  -2   5  34       16.38       23.86      3.10 o 
  -1   5  34       56.25       34.79      2.75 o 
   0   5  34      100.35      127.79      3.72 o 
   1   5  34       56.16       40.16      2.98 o 
   2   5  34       15.62       27.53      3.68 o 
   3   5  34      109.84      123.92      3.84 o 
   4   5  34        8.10       18.57      4.37 o 
  -3   6  34       95.59       81.08      4.08 o 
  -2   6  34       34.53       49.93      3.60 o 
  -1   6  34       39.02       47.09      3.31 o 
   0   6  34        1.29        2.11      2.02 o 
   1   6  34       39.23       49.69      3.39 o 
   2   6  34       35.77       50.36      3.13 o 
   3   6  34       95.96       85.57      4.11 o 
  -2   7  34       26.59       33.65      3.49 o 
  -1   7  34       76.99       95.39      4.42 o 
   0   7  34        0.02        7.84      1.94 o 
   1   7  34       77.29       98.08      3.57 o 
   2   7  34       25.79       35.74      2.59 o 
   0   8  34        2.53        7.01      2.06 o 
   1   0  35        0.50        3.64      2.41 o 
   2   0  35       71.81       94.98      4.49 o 
   3   0  35      231.24      191.86      4.94 o 
   4   0  35      159.74      151.65      4.66 o 
  -4   1  35       72.21       97.13      3.83 o 
  -3   1  35      240.51      243.31      5.38 o 
  -2   1  35       99.29      116.59      4.85 o 
  -1   1  35        4.07       20.13      2.41 o 
   0   1  35       89.92       71.11      3.61 o 
   1   1  35        4.28       16.62      2.53 o 
   2   1  35       99.66      110.47      4.79 o 
   3   1  35      238.68      246.80      5.79 o 
   4   1  35       73.63       94.64      4.29 o 
  -4   2  35      148.58      131.02      4.91 o 
  -3   2  35        7.64       13.99      2.12 o 
  -2   2  35       51.45       60.58      3.57 o 
  -1   2  35      129.78      114.34      4.06 o 
   0   2  35       16.24       23.21      2.50 o 
   1   2  35      131.57      125.82      4.72 o 
   2   2  35       50.76       61.47      3.65 o 
   3   2  35        8.02       12.47      2.14 o 
   4   2  35      148.14      130.12      4.98 o 
  -4   3  35       31.34       40.15      2.75 o 
  -3   3  35       63.25       82.03      3.65 o 
  -2   3  35       83.29      102.94      4.41 o 
  -1   3  35       16.73       25.00      3.39 o 
   0   3  35      105.19       93.96      3.27 o 
   1   3  35       16.87       30.53      3.20 o 
   2   3  35       83.75      106.43      5.11 o 
   3   3  35       63.13       88.13      3.69 o 
   4   3  35       31.96       41.72      2.91 o 
  -4   4  35       12.51       17.81      2.61 o 
  -3   4  35       73.89       84.05      4.02 o 
  -2   4  35      122.75      129.15      4.79 o 
  -1   4  35       39.08       36.60      3.06 o 
   0   4  35        7.60       24.65      2.26 o 
   1   4  35       39.23       41.01      2.75 o 
   2   4  35      122.28      126.88      5.19 o 
   3   4  35       74.98       80.55      3.93 o 
   4   4  35       12.55       14.43      2.02 o 
  -3   5  35       91.15       99.56      3.41 o 
  -2   5  35       28.76       32.71      3.11 o 
  -1   5  35       21.39       27.23      2.90 o 
   0   5  35       23.90       37.05      2.94 o 
   1   5  35       21.89       28.50      2.57 o 
   2   5  35       29.59       32.56      2.95 o 
   3   5  35       91.03       92.41      3.58 o 
  -3   6  35       71.05       54.10      6.56 o 
  -2   6  35       31.63       40.20      2.98 o 
  -1   6  35       47.87       53.79      3.82 o 
   0   6  35       34.70       39.15      2.47 o 
   1   6  35       47.69       56.23      3.19 o 
   2   6  35       31.21       33.67      2.59 o 
  -1   7  35       22.53       39.40      3.11 o 
   0   7  35        0.06        5.03      2.17 o 
   1   7  35       22.85       42.67      2.34 o 
   0   0  36        1.18       10.39      3.27 o 
   1   0  36      119.75       98.64      4.00 o 
   2   0  36       32.58       55.26      3.37 o 
   3   0  36        2.46       23.42      2.23 o 
   4   0  36       95.53       87.64      3.41 o 
  -4   1  36       59.92       71.97      3.89 o 
  -3   1  36      370.79      411.85      7.58 o 
  -2   1  36       50.81       76.68      3.78 o 
  -1   1  36       21.48       24.46      2.67 o 
   0   1  36       17.55       20.68      2.52 o 
   1   1  36       22.19       23.96      2.76 o 
   2   1  36       50.70       68.50      4.02 o 
   3   1  36      371.13      411.31      8.43 o 
   4   1  36       59.41       74.03      3.17 o 
  -4   2  36       72.06       68.33      3.55 o 
  -3   2  36       17.94       47.82      3.57 o 
  -2   2  36       91.02      125.71      5.02 o 
  -1   2  36      161.15      177.47      5.28 o 
   0   2  36      233.93      203.85      4.65 o 
   1   2  36      162.24      188.39      5.19 o 
   2   2  36       91.22      115.67      5.13 o 
   3   2  36       18.23       43.28      2.78 o 
   4   2  36       72.05       68.67      3.35 o 
  -4   3  36      139.60      126.77      6.37 o 
  -3   3  36       69.07       93.78      3.51 o 
  -2   3  36       36.85       34.93      2.98 o 
  -1   3  36      107.28      118.04      4.28 o 
   0   3  36      160.57      111.25      3.71 o 
   1   3  36      108.54      110.85      4.59 o 
   2   3  36       37.33       32.58      3.13 o 
   3   3  36       69.32       87.75      4.48 o 
   4   3  36      138.53      128.36      4.05 o 
  -3   4  36       13.39       40.59      2.80 o 
  -2   4  36       60.11       66.59      3.11 o 
  -1   4  36      113.12      106.52      4.37 o 
   0   4  36       13.99       19.80      2.49 o 
   1   4  36      112.97      104.32      4.00 o 
   2   4  36       59.79       66.03      3.72 o 
   3   4  36       12.76       36.23      2.60 o 
  -3   5  36        9.46       18.20      2.95 o 
  -2   5  36       15.05       13.92      3.37 o 
  -1   5  36       78.59       87.63      3.99 o 
   0   5  36       22.37       27.84      2.55 o 
   1   5  36       77.65       94.47      3.81 o 
   2   5  36       15.25       14.48      2.22 o 
   3   5  36        9.83       15.50      2.34 o 
  -2   6  36       34.75       35.51      2.64 o 
  -1   6  36       49.26       59.04      3.35 o 
   0   6  36        5.03       13.34      2.13 o 
   1   6  36       49.16       58.21      2.84 o 
   2   6  36       34.02       32.39      2.76 o 
  -1   7  36       33.53       27.87      4.92 o 
   0   7  36       53.46       65.00      4.12 o 
   1   0  37        2.14        7.98      2.20 o 
   2   0  37      136.42      185.44      5.24 o 
   3   0  37       17.60       35.05      3.41 o 
   4   0  37      239.03      198.55      5.67 o 
  -4   1  37      166.18      156.39      5.52 o 
  -3   1  37       49.15       48.12      3.05 o 
  -2   1  37        8.58       19.46      2.66 o 
  -1   1  37       75.54       78.74      4.34 o 
   0   1  37        8.32        8.47      2.28 o 
   1   1  37       77.00       78.19      4.34 o 
   2   1  37        8.57       21.18      2.53 o 
   3   1  37       50.02       44.05      3.16 o 
   4   1  37      166.97      162.00      5.17 o 
  -4   2  37      150.93      170.32     10.66 o 
  -3   2  37       18.78       22.74      2.31 o 
  -2   2  37       74.05       72.48      3.74 o 
  -1   2  37        0.93        4.11      2.34 o 
   0   2  37      259.60      236.55      4.78 o 
   1   2  37        1.07        6.26      2.44 o 
   2   2  37       75.01       70.63      3.56 o 
   3   2  37       18.61       24.20      2.46 o 
   4   2  37      150.98      147.08      9.84 o 
  -3   3  37       87.91       98.34      5.30 o 
  -2   3  37        9.90       19.24      2.57 o 
  -1   3  37       49.45       57.68      3.51 o 
   0   3  37       31.06       57.12      2.95 o 
   1   3  37       49.51       51.19      4.34 o 
   2   3  37       10.07       22.86      2.79 o 
   3   3  37       88.74       96.82      4.71 o 
  -3   4  37       89.45       98.09      3.87 o 
  -2   4  37        3.43        4.34      1.87 o 
  -1   4  37       63.30       60.65      3.48 o 
   0   4  37      102.74      115.02      4.51 o 
   1   4  37       64.05       67.99      3.61 o 
   2   4  37        3.33        5.43      2.05 o 
   3   4  37       90.16       94.48      3.58 o 
  -2   5  37       64.46       80.70      3.48 o 
  -1   5  37       13.40       12.95      2.51 o 
   0   5  37       28.31       52.26      3.92 o 
   1   5  37       13.41       11.49      3.01 o 
   2   5  37       64.20       78.42      3.76 o 
  -1   6  37       61.91       67.59      4.44 o 
   0   6  37        0.08        5.88      1.93 o 
   1   6  37       60.81       72.05      3.24 o 
   0   0  38      719.67      709.15     16.54 o 
   1   0  38       21.69       42.78      3.08 o 
   2   0  38      105.94      113.74      4.27 o 
   3   0  38      220.67      230.22      6.13 o 
  -3   1  38      254.30      248.87      5.66 o 
  -2   1  38       97.27      110.10      4.59 o 
  -1   1  38      221.55      199.67      5.26 o 
   0   1  38      201.85      235.35      5.72 o 
   1   1  38      221.78      196.39      5.67 o 
   2   1  38       96.97      108.34      3.92 o 
   3   1  38      252.66      255.38      6.42 o 
  -3   2  38      173.46      195.01      4.55 o 
  -2   2  38      126.15      129.82      4.27 o 
  -1   2  38      101.02      124.59      5.24 o 
   0   2  38      582.42      613.33     13.70 o 
   1   2  38      100.94      114.07      4.68 o 
   2   2  38      126.73      132.23      4.19 o 
   3   2  38      173.85      193.93      4.92 o 
  -3   3  38      102.93      107.07      4.34 o 
  -2   3  38      157.59      180.30      4.40 o 
  -1   3  38       82.46       76.10      3.67 o 
   0   3  38        5.96       20.97      2.62 o 
   1   3  38       81.54       75.81      4.07 o 
   2   3  38      158.24      184.61      5.16 o 
   3   3  38      102.15      107.94      3.71 o 
  -2   4  38       61.43       70.14      2.86 o 
  -1   4  38        8.71       22.95      2.43 o 
   0   4  38       32.72       29.88      2.76 o 
   1   4  38        8.48       27.45      2.59 o 
   2   4  38       61.16       69.78      3.36 o 
  -2   5  38        5.51        9.88      1.93 o 
  -1   5  38      113.69      114.34      4.34 o 
   0   5  38       10.90       27.75      2.57 o 
   1   5  38      113.11      117.13      4.62 o 
   2   5  38        5.23        8.15      4.77 o 
   1   0  39       31.57       44.20      3.27 o 
   2   0  39        9.16        4.59      2.13 o 
   3   0  39       15.95       18.96      2.44 o 
  -3   1  39        0.92       17.72      2.39 o 
  -2   1  39      154.27      176.21      4.94 o 
  -1   1  39       34.81       30.45      2.64 o 
   0   1  39       55.88       75.77      4.10 o 
   1   1  39       35.57       29.12      2.96 o 
   2   1  39      153.73      174.80      4.27 o 
   3   1  39        1.01       15.79      2.20 o 
  -3   2  39       43.24       41.94      2.77 o 
  -2   2  39       33.47       32.49      2.38 o 
  -1   2  39       11.52       29.99      4.39 o 
   0   2  39        0.67        6.98      2.43 o 
   1   2  39       11.71       33.83      3.02 o 
   2   2  39       33.57       33.57      2.59 o 
   3   2  39       43.99       46.33      3.21 o 
  -2   3  39      113.49      125.54      3.60 o 
  -1   3  39       14.29       15.23      2.26 o 
   0   3  39        5.71        8.76      2.46 o 
   1   3  39       14.62       18.85      2.41 o 
   2   3  39      113.90      137.10      4.20 o 
  -2   4  39       23.95       23.34      2.22 o 
  -1   4  39       58.19       59.14      3.22 o 
   0   4  39       47.42       50.04      3.42 o 
   1   4  39       58.09       63.54      3.33 o 
   2   4  39       25.04       30.23      3.46 o 
  -1   5  39       29.09       38.54      5.46 o 
   0   5  39        3.24        5.89      2.74 o 
   1   5  39       30.04       45.31      4.30 o 
   0   0  40       39.27       32.30      4.15 o 
   1   0  40       13.46        8.34      2.27 o 
   2   0  40       20.52       33.89      2.60 o 
  -2   1  40       33.57       35.42      2.60 o 
  -1   1  40       18.67       21.69      2.28 o 
   0   1  40       15.40       22.91      2.68 o 
   1   1  40       18.96       23.44      2.50 o 
   2   1  40       33.90       31.89      2.18 o 
  -2   2  40       29.33       34.28      2.30 o 
  -1   2  40       24.34       29.10      2.69 o 
   0   2  40      114.33       99.71      5.07 o 
   1   2  40       24.69       32.60      2.67 o 
   2   2  40       29.01       36.25      2.35 o 
  -2   3  40      138.96      124.12      8.66 o 
  -1   3  40       50.78       46.93      3.96 o 
   0   3  40      135.50      129.12      5.50 o 
   1   3  40       48.85       44.74      2.68 o 
   2   3  40      138.85      122.00      5.69 o 
  -1   4  40      101.92      110.98     12.75 o 
   0   4  40        6.29        5.46      4.64 o 
   1   4  40      100.65      113.08      4.56 o 
   1   0  41      117.97      127.54      3.90 o 
   2   0  41       72.47       76.09      3.30 o 
  -2   1  41      123.59      152.69      4.20 o 
  -1   1  41       44.77       42.56      3.65 o 
   0   1  41        0.03        4.46      2.35 o 
   1   1  41       44.41       42.79      2.78 o 
   2   1  41      122.66      149.16      6.23 o 
  -1   2  41       69.08       75.85      4.19 o 
   0   2  41       70.00       80.01      4.50 o 
   1   2  41       69.03       74.76      3.89 o 
  -1   3  41      280.76      254.17      9.38 o 
   0   3  41       25.13       31.22      5.05 o 
   1   3  41      278.19      265.62      7.03 o 
   0   0  42      173.94      202.98      8.79 o 
   1   0  42       43.92       82.62      4.09 o 
  -1   1  42      145.44      151.39      5.11 o 
   0   1  42        1.03        6.21      3.55 o 
   1   1  42      145.64      161.53      5.89 o 
   0   2  42       66.27       59.94      5.31 o 
                                                 
